# Supplementary material for: Poly(ADP-ribose)polymerase 2 is zinc-dependent enzyme and nucleosome reorganizer
Source: Cell Mol Life Sci. 2025 Jun 30;82(1):267. doi: 10.1007/s00018-025-05785-8 (PMC12209172; doi:10.1007/s00018-025-05785-8)
Supplement: Supplementary file 3 — Supplementary Material 3 [file 18_2025_5785_MOESM3_ESM.xlsx]

## Sheet: Fig3b
			FIG 3B
wavelength (nm)	without Zn2+				0.5 mM Zn2+
250	0.349017	0.228468	0.00888739	0.26705	0.499292	-0.0913188	0.490019	-0.0714446	-0.637725
249.8	0.402398	0.348394	0.212369	0.298409	0.458096	-0.0942023	0.495031	-0.046843	-0.532078
249.6	0.408939	0.298661	0.0844491	0.278957	0.49031	-0.113645	0.579157	0	-0.529203
249.4	0.470808	0.10172	-0.23233	0.185799	0.543937	-0.0979409	0.646987	0.0702164	-0.516188
249.2	0.416834	0.199103	-0.143017	0.131786	0.526876	-0.116753	0.722333	0.155458	-0.545143
249	0.356849	0.21164	-0.100795	0.0237651	0.487598	-0.116049	0.703707	0.0614908	-0.66912
248.8	0.285333	0.0608708	0	0.0336259	0.459118	-0.0911855	0.675398	0.0449657	-0.677927
248.6	0.198377	0.199588	-0.0163331	0.0782892	0.44494	-0.0700688	0.643643	0.0266247	-0.622286
248.4	0.177603	0.148164	-0.0451697	-0.0140083	0.439294	-0.0591795	0.557965	0.0393088	-0.541886
248.2	0.217153	0.241275	-0.0276081	-0.00492066	0.485011	-0.0567938	0.523127	0.0910898	-0.500015
248	0.198456	0.0877458	-0.165137	-0.0407959	0.488187	-0.0815708	0.562574	0.0715511	-0.522425
247.8	0.203306	0.0656333	-0.236381	-0.0759482	0.463815	-0.166271	0.573713	0.0611269	-0.522882
247.6	0.308369	0.31774	-0.179903	0.00462415	0.423048	-0.210131	0.552742	-0.0496449	-0.651377
247.4	0.280943	0.355152	-0.220271	-0.017546	0.415729	-0.229868	0.554096	-0.141777	-0.812061
247.2	0.305831	0.164864	-0.393037	0	0.431642	-0.211732	0.512016	-0.147344	-0.856833
247	0.262284	0.0621125	-0.247413	0.0192043	0.458375	-0.221712	0.463514	-0.203395	-0.924552
246.8	0.179829	-0.04584	-0.177401	-0.0075908	0.455568	-0.233427	0.383779	-0.13505	-0.902522
246.6	0.123214	-0.0825575	-0.251644	0	0.445193	-0.251291	0.36952	-0.123835	-0.812324
246.4	0.0943559	0.0238145	-0.362392	0.0260283	0.437999	-0.273845	0.442212	-0.104682	-0.777943
246.2	0.138236	-0.167946	-0.214335	0.0785	0.411685	-0.263396	0.461036	-0.102296	-0.748149
246	0.206185	-0.0871617	-0.0860637	0.074584	0.399132	-0.264154	0.457359	-0.168214	-0.794947
245.8	0.193749	0.215387	-0.331458	-0.00213893	0.388708	-0.243149	0.459306	-0.0827642	-0.750466
245.6	0.236845	0.0961079	-0.318505	-0.0759514	0.381563	-0.27078	0.370997	-0.0804445	-0.668787
245.4	0.252453	-0.0162439	-0.259309	-0.18157	0.37106	-0.311447	0.374623	-0.00215244	-0.641865
245.2	0.198935	-0.109783	-0.380053	-0.202895	0.366925	-0.329356	0.40797	0.0311023	-0.579293
245	0.191578	-0.14282	-0.40024	-0.27757	0.348454	-0.328048	0.456108	0.00574902	-0.552979
244.8	0.196245	-0.0486318	-0.260051	-0.236284	0.313727	-0.336895	0.479855	-0.0401518	-0.551114
244.6	0.165306	0.107302	-0.164331	-0.176318	0.3064	-0.32189	0.339669	-0.18492	-0.597183
244.4	0.102174	0.0309026	-0.121959	-0.0930355	0.304912	-0.29793	0.290496	-0.231625	-0.684586
244.2	0.0535781	-0.121761	0.0177401	0.111479	0.319592	-0.297546	0.241059	-0.273387	-0.790795
244	0.00600829	0.0301338	-0.294966	0.195217	0.320121	-0.276634	0.204784	-0.275144	-0.917599
243.8	0.0609172	0.124078	-0.300255	0.17067	0.309648	-0.24534	0.28261	-0.288899	-0.967904
243.6	0.107474	-0.0769471	-0.320441	0.0457584	0.308225	-0.249932	0.345452	-0.266547	-0.964655
243.4	0.107117	-0.148895	-0.291817	-0.0845927	0.359625	-0.242753	0.313472	-0.305985	-0.991352
243.2	0.0947218	-0.403137	-0.466546	-0.249668	0.340793	-0.259599	0.336704	-0.289795	-0.916466
243	0.0632793	-0.52908	-0.438521	-0.376902	0.346589	-0.225049	0.327554	-0.221077	-0.935542
242.8	-0.0945259	-0.328988	-0.406909	-0.373637	0.375076	-0.198946	0.241449	-0.240132	-0.916885
242.6	-0.174207	-0.292818	-0.359303	-0.444637	0.396867	-0.212402	0.110204	-0.292966	-0.962604
242.4	-0.198581	-0.260015	-0.317011	-0.393178	0.402335	-0.211344	0.0628795	-0.402721	-1.04955
242.2	-0.264242	-0.250611	-0.468779	-0.250343	0.379096	-0.255017	0.0339505	-0.482116	-1.05604
242	-0.238105	-0.26287	-0.478324	-0.214275	0.352551	-0.288671	0.113663	-0.488505	-1.05818
241.8	-0.2809	-0.27134	-0.502365	-0.201915	0.29234	-0.324396	0.160477	-0.453548	-1.01812
241.6	-0.249264	-0.34766	-0.739956	-0.303356	0.293324	-0.308701	0.153517	-0.500459	-1.06093
241.4	-0.291788	-0.320107	-0.768776	-0.537731	0.301417	-0.326396	0.0262272	-0.673293	-1.16899
241.2	-0.361829	-0.259319	-0.588365	-0.655778	0.269369	-0.346717	-0.0366279	-0.721549	-1.24461
241	-0.290779	-0.34253	-0.661564	-0.683807	0.232122	-0.378854	-0.023338	-0.786568	-1.22575
240.8	-0.337497	-0.366459	-0.937956	-0.739378	0.210074	-0.432168	-0.0239382	-0.730897	-1.12032
240.6	-0.400306	-0.494182	-0.903628	-0.794929	0.196878	-0.474133	0.0478276	-0.595491	-1.01592
240.4	-0.364585	-0.57195	-0.753647	-0.748041	0.17189	-0.484489	0.0152038	-0.59654	-0.941654
240.2	-0.355754	-0.605707	-0.879537	-0.72984	0.141296	-0.512112	-0.0650957	-0.682897	-1.02767
240	-0.354372	-0.694477	-0.739506	-0.622526	0.12437	-0.539194	-0.0820616	-0.638431	-1.12086
239.8	-0.332701	-0.691623	-0.903323	-0.529802	0.11936	-0.561194	-0.129914	-0.61404	-1.21346
239.6	-0.326901	-0.553194	-1.06249	-0.520343	0.0961545	-0.603566	-0.189767	-0.560176	-1.32808
239.4	-0.406771	-0.79044	-1.16033	-0.635362	0.0677481	-0.624138	-0.266728	-0.56153	-1.34346
239.2	-0.656361	-0.793779	-1.24685	-0.889399	0	-0.659664	-0.374978	-0.705072	-1.34933
239	-0.856874	-0.979886	-1.14381	-1.06382	-0.00148855	-0.679025	-0.518668	-0.927686	-1.45675
238.8	-1.03234	-1.16457	-1.16477	-1.2448	-0.0459347	-0.715423	-0.60741	-1.0309	-1.50029
238.6	-1.14165	-1.23046	-1.33152	-1.32471	-0.0736422	-0.730367	-0.612591	-0.975495	-1.5184
238.4	-1.10382	-1.24061	-1.46236	-1.26338	-0.132952	-0.783562	-0.597746	-0.955921	-1.64379
238.2	-1.04196	-1.01921	-1.24155	-1.21276	-0.198956	-0.847162	-0.588248	-0.941065	-1.63023
238	-1.04162	-1.11628	-1.16454	-1.21616	-0.237867	-0.903308	-0.524897	-0.973061	-1.64638
237.8	-1.09928	-1.16507	-1.28792	-1.26605	-0.273923	-0.935642	-0.523128	-0.996029	-1.68845
237.6	-1.15193	-1.41191	-1.39496	-1.37697	-0.326339	-0.945449	-0.505693	-1.03274	-1.54482
237.4	-1.20584	-1.47659	-1.59609	-1.49771	-0.385762	-0.949479	-0.495971	-1.05634	-1.44812
237.2	-1.314	-1.5237	-1.81307	-1.55753	-0.398236	-0.988156	-0.537717	-1.07326	-1.41947
237	-1.42637	-1.61867	-1.86361	-1.60436	-0.392852	-1.0095	-0.654396	-1.25266	-1.54538
236.8	-1.51726	-1.58341	-1.80664	-1.69242	-0.381957	-0.983564	-0.808079	-1.38335	-1.78477
236.6	-1.59773	-1.55531	-1.99385	-1.75817	-0.402447	-0.971867	-0.892006	-1.45843	-1.93112
236.4	-1.63146	-1.50829	-1.8492	-1.79512	-0.466816	-1.0131	-0.968972	-1.5263	-2.02915
236.2	-1.62129	-1.71345	-1.86102	-1.96075	-0.504769	-1.03553	-0.90406	-1.46799	-1.93931
236	-1.62375	-1.83801	-2.02846	-2.02617	-0.497877	-1.08396	-0.912337	-1.40482	-1.75955
235.8	-1.76299	-1.92416	-2.03267	-2.15031	-0.490971	-1.10165	-0.995139	-1.35972	-1.66112
235.6	-1.88436	-1.83791	-2.09505	-2.28252	-0.500563	-1.12899	-1.0581	-1.42935	-1.65772
235.4	-2.04692	-1.8772	-2.40841	-2.50176	-0.550403	-1.14817	-1.05367	-1.5298	-1.66197
235.2	-2.16849	-2.02018	-2.61893	-2.67874	-0.601122	-1.18619	-1.05429	-1.60733	-1.85831
235	-2.2547	-2.19787	-2.72711	-2.80534	-0.608004	-1.22783	-1.01489	-1.64091	-1.97441
234.8	-2.27596	-2.37174	-2.62788	-2.87853	-0.612149	-1.23188	-1.09897	-1.65459	-2.04099
234.6	-2.32008	-2.57011	-2.6927	-2.83296	-0.594328	-1.23364	-1.18055	-1.68075	-2.0541
234.4	-2.43937	-2.60665	-2.85794	-2.88993	-0.620214	-1.24897	-1.28964	-1.71394	-2.05098
234.2	-2.55676	-2.52516	-2.90427	-2.90736	-0.646362	-1.28824	-1.31696	-1.70616	-2.01024
234	-2.66781	-2.53261	-2.93733	-3.03014	-0.715845	-1.3614	-1.35686	-1.8259	-2.01615
233.8	-2.80567	-2.7282	-3.13679	-3.20233	-0.785925	-1.44887	-1.4001	-1.89647	-2.09687
233.6	-2.84438	-2.87676	-3.16655	-3.19601	-0.818748	-1.52306	-1.39693	-1.94441	-2.11978
233.4	-2.94069	-3.13604	-3.18216	-3.2758	-0.87233	-1.55806	-1.51526	-2.07866	-2.26856
233.2	-3.0412	-3.22223	-3.17945	-3.41225	-0.926265	-1.64454	-1.49716	-2.12101	-2.39979
233	-3.09819	-3.1494	-3.34926	-3.58919	-0.979606	-1.74609	-1.50798	-2.04617	-2.5403
232.8	-3.19435	-3.23718	-3.4144	-3.94753	-1.05033	-1.82458	-1.56146	-2.04089	-2.62142
232.6	-3.14853	-3.10151	-3.64864	-4.25327	-1.10133	-1.89294	-1.59334	-2.11614	-2.61984
232.4	-3.20484	-3.21816	-3.84718	-4.3887	-1.14758	-1.93424	-1.71844	-2.18629	-2.59388
232.2	-3.30139	-3.34338	-3.94581	-4.35097	-1.18283	-1.93957	-1.86174	-2.36022	-2.64956
232	-3.33266	-3.40626	-3.88705	-4.27608	-1.2368	-1.94099	-1.90338	-2.44098	-2.64419
231.8	-3.40028	-3.40427	-3.90228	-4.14844	-1.30194	-2.00228	-1.90367	-2.49842	-2.64887
231.6	-3.52467	-3.29001	-3.93241	-4.11765	-1.39611	-2.08236	-1.92885	-2.4514	-2.72393
231.4	-3.5656	-3.45947	-4.00622	-4.24722	-1.46877	-2.12212	-1.96677	-2.45397	-2.73739
231.2	-3.60465	-3.82682	-3.92755	-4.32228	-1.54244	-2.15965	-2.10565	-2.57975	-2.78479
231	-3.86394	-3.91135	-4.1636	-4.60103	-1.63577	-2.20583	-2.33385	-2.72788	-2.9802
230.8	-4.04237	-3.92602	-4.56373	-4.80421	-1.72008	-2.27431	-2.33325	-2.81921	-3.07743
230.6	-4.27406	-4.22644	-4.52653	-4.96478	-1.76405	-2.34445	-2.34284	-2.94876	-3.12893
230.4	-4.45863	-4.33746	-4.61236	-5.11598	-1.81287	-2.4521	-2.42204	-2.99607	-3.24082
230.2	-4.54389	-4.21253	-4.66263	-5.18079	-1.86251	-2.52159	-2.44281	-3.02605	-3.23071
230	-4.63357	-4.37087	-4.67187	-5.21422	-1.94101	-2.55127	-2.5901	-3.18758	-3.26748
229.8	-4.66508	-4.45118	-4.79483	-5.2133	-2.00344	-2.55783	-2.72598	-3.24072	-3.35324
229.6	-4.78589	-4.46838	-4.94722	-5.22495	-2.07726	-2.63418	-2.85275	-3.32897	-3.46319
229.4	-4.79259	-4.47478	-4.87564	-5.18934	-2.14845	-2.73301	-2.92837	-3.38517	-3.50649
229.2	-4.86857	-4.64768	-4.86237	-5.26064	-2.21734	-2.80339	-2.97726	-3.43534	-3.58789
229	-4.95778	-4.75674	-5.02722	-5.41689	-2.30252	-2.91474	-3.10947	-3.52564	-3.56201
228.8	-5.09702	-4.63619	-5.15981	-5.57462	-2.36185	-2.96488	-3.18037	-3.59964	-3.56546
228.6	-5.27024	-4.95834	-5.35935	-5.70372	-2.4227	-3.02837	-3.20054	-3.62957	-3.65294
228.4	-5.35677	-4.91076	-5.42702	-5.86864	-2.46684	-3.10908	-3.26674	-3.65212	-3.73355
228.2	-5.40692	-4.96923	-5.58425	-5.94968	-2.45792	-3.18158	-3.28977	-3.69035	-3.96212
228	-5.48216	-5.0596	-5.55475	-6.10894	-2.51228	-3.28066	-3.24959	-3.69637	-4.05446
227.8	-5.58669	-5.30464	-5.63008	-6.22947	-2.56093	-3.32378	-3.28527	-3.69381	-4.10309
227.6	-5.58868	-5.42838	-5.69658	-6.23002	-2.59903	-3.37847	-3.43568	-3.76515	-4.20224
227.4	-5.6749	-5.53243	-5.70876	-6.18301	-2.66855	-3.46997	-3.48851	-3.70088	-4.14387
227.2	-5.705	-5.44301	-5.63283	-6.12577	-2.72617	-3.54038	-3.68973	-3.82644	-4.17988
227	-5.58874	-5.48513	-5.7023	-6.19491	-2.79172	-3.57879	-3.9555	-4.04078	-4.21971
226.8	-5.59583	-5.67005	-6.00801	-6.44756	-2.84584	-3.60929	-4.0076	-4.16942	-4.24827
226.6	-5.75237	-5.64161	-5.94474	-6.66434	-2.90099	-3.66677	-4.05171	-4.30873	-4.26447
226.4	-5.98255	-5.94981	-6.11573	-6.96629	-2.99104	-3.73517	-4.06864	-4.36523	-4.3122
226.2	-6.18253	-6.15821	-6.44337	-7.1128	-3.03894	-3.79858	-4.07587	-4.45048	-4.36257
226	-6.42506	-6.09556	-6.55873	-7.12405	-3.10515	-3.86582	-4.13504	-4.50207	-4.31385
225.8	-6.49379	-6.16483	-6.73689	-7.07532	-3.16979	-3.87084	-4.23238	-4.55878	-4.42502
225.6	-6.3793	-6.1625	-6.88343	-7.01813	-3.22636	-3.91261	-4.35427	-4.65266	-4.50291
225.4	-6.39807	-6.05841	-6.61601	-6.97333	-3.26832	-3.96112	-4.37264	-4.69115	-4.50067
225.2	-6.46499	-6.24094	-6.63915	-7.04003	-3.29924	-4.01684	-4.50141	-4.67993	-4.54235
225	-6.4984	-6.38924	-6.62727	-7.09088	-3.37626	-4.08027	-4.57877	-4.74374	-4.52037
224.8	-6.62505	-6.57866	-6.74831	-7.25883	-3.40928	-4.10849	-4.58364	-4.72205	-4.55037
224.6	-6.73672	-6.36463	-6.89849	-7.488	-3.4807	-4.19137	-4.5521	-4.79152	-4.58674
224.4	-6.75814	-6.16922	-7.03189	-7.54246	-3.59591	-4.27099	-4.53727	-4.91197	-4.65515
224.2	-6.82075	-6.29582	-6.96267	-7.80608	-3.62402	-4.3307	-4.53785	-4.97335	-4.84794
224	-6.97834	-6.53906	-6.7041	-7.89066	-3.67882	-4.39305	-4.61115	-5.05998	-4.92588
223.8	-7.02551	-6.60804	-6.79755	-7.91074	-3.78916	-4.47096	-4.70822	-5.09672	-5.00281
223.6	-7.02968	-6.52467	-6.89228	-7.98254	-3.85506	-4.56175	-4.7969	-5.04752	-5.10997
223.4	-7.11321	-6.8506	-7.27551	-8.09636	-3.93459	-4.66572	-4.89646	-5.18207	-5.10393
223.2	-7.12929	-6.93553	-7.39626	-8.1166	-4.0039	-4.76072	-5.00339	-5.30816	-5.20876
223	-7.18587	-6.84479	-7.18271	-8.11629	-4.05284	-4.79473	-5.21317	-5.40952	-5.32796
222.8	-7.28367	-6.94319	-7.40501	-8.17112	-4.05697	-4.80692	-5.34276	-5.58492	-5.42704
222.6	-7.40935	-6.89736	-7.53923	-8.15209	-4.1292	-4.84774	-5.42674	-5.6526	-5.54545
222.4	-7.45309	-6.84458	-7.32044	-8.15796	-4.16797	-4.9228	-5.4658	-5.73592	-5.56571
222.2	-7.50255	-6.92896	-7.34075	-8.22808	-4.21063	-5.0082	-5.35089	-5.73311	-5.58944
222	-7.51328	-7.09815	-7.60132	-8.20966	-4.23806	-5.07821	-5.23694	-5.7047	-5.50224
221.8	-7.44759	-7.15524	-7.66932	-8.2992	-4.24324	-5.07645	-5.29721	-5.73768	-5.43238
221.6	-7.41639	-7.29708	-7.51072	-8.37416	-4.30798	-5.12593	-5.34789	-5.7155	-5.35454
221.4	-7.47401	-7.41802	-7.58237	-8.4568	-4.38742	-5.21406	-5.43538	-5.83503	-5.39005
221.2	-7.58702	-7.64843	-7.92908	-8.64991	-4.47793	-5.28361	-5.65928	-5.96213	-5.5485
221	-7.64486	-7.49215	-7.94563	-8.63822	-4.5094	-5.3679	-5.67876	-5.93241	-5.65718
220.8	-7.71855	-7.20724	-7.93177	-8.67897	-4.50981	-5.36491	-5.70992	-6.00608	-5.72613
220.6	-7.76245	-7.46449	-7.95155	-8.7199	-4.54004	-5.37399	-5.93004	-5.96018	-5.80893
220.4	-7.76205	-7.56393	-7.94897	-8.61604	-4.62146	-5.40024	-5.91048	-5.899	-5.78802
220.2	-7.86225	-7.55102	-7.8934	-8.68259	-4.72713	-5.46216	-5.90465	-5.9492	-5.81175
220	-7.91844	-7.55393	-7.59353	-8.69476	-4.78497	-5.51493	-5.90479	-6.0205	-5.92294
219.8	-7.82071	-7.47732	-7.44551	-8.7469	-4.78323	-5.53046	-5.80227	-6.07651	-5.86307
219.6	-7.78465	-7.38594	-7.72945	-8.73878	-4.80721	-5.56591	-5.80896	-6.09622	-5.79981
219.4	-7.80622	-7.26327	-7.97527	-8.73922	-4.85487	-5.61154	-5.85468	-6.13706	-5.8269
219.2	-7.8943	-7.52628	-8.05847	-8.74514	-4.91919	-5.6634	-5.93125	-6.06842	-5.85192
219	-8.06513	-7.50882	-7.96329	-8.68884	-4.97455	-5.7255	-6.07116	-6.11121	-5.84636
218.8	-8.17098	-7.71193	-8.06175	-8.70602	-5.00489	-5.77343	-6.17679	-6.25236	-5.95027
218.6	-8.0707	-7.82476	-8.06585	-8.6246	-5.01668	-5.79589	-6.32203	-6.37982	-6.10371
218.4	-7.99963	-7.47986	-7.83947	-8.59431	-5.08709	-5.81372	-6.49276	-6.62123	-6.10341
218.2	-7.92951	-7.4264	-7.61424	-8.58335	-5.14342	-5.84834	-6.53886	-6.78176	-6.28067
218	-7.96411	-7.62286	-7.58905	-8.55364	-5.15838	-5.83575	-6.5281	-6.90343	-6.26266
217.8	-8.03927	-7.48702	-7.6092	-8.60944	-5.15801	-5.84189	-6.50117	-6.91361	-6.2
217.6	-8.0429	-7.34063	-7.59461	-8.5592	-5.20109	-5.87311	-6.47106	-6.79002	-6.27458
217.4	-7.97547	-7.10704	-7.79795	-8.57302	-5.2657	-5.93058	-6.4552	-6.58674	-6.2371
217.2	-7.82712	-7.27554	-7.50792	-8.50439	-5.32603	-5.98773	-6.45174	-6.3915	-6.36686
217	-7.71036	-7.42248	-7.68767	-8.49288	-5.37534	-6.06368	-6.44647	-6.30696	-6.50016
216.8	-7.63627	-7.30152	-7.80875	-8.43994	-5.34228	-6.10266	-6.41069	-6.33649	-6.51396
216.6	-7.59177	-7.10888	-7.56454	-8.42641	-5.3448	-6.08608	-6.36144	-6.43619	-6.45715
216.4	-7.65785	-7.23844	-7.55676	-8.61663	-5.42582	-6.13779	-6.37365	-6.47875	-6.42027
216.2	-7.67949	-7.33119	-7.57216	-8.63985	-5.46057	-6.21575	-6.39478	-6.61929	-6.30846
216	-7.67501	-7.1863	-7.92778	-8.66519	-5.47272	-6.23473	-6.40159	-6.67934	-6.19211
215.8	-7.65809	-7.24148	-7.8808	-8.7038	-5.46172	-6.22438	-6.52894	-6.77131	-6.23085
215.6	-7.612	-7.29388	-7.54863	-8.62593	-5.38528	-6.18696	-6.58004	-6.88239	-6.33667
215.4	-7.68344	-7.5758	-7.70138	-8.6768	-5.37286	-6.13203	-6.64307	-6.93414	-6.39504
215.2	-7.66177	-7.5457	-7.80741	-8.65717	-5.40458	-6.14683	-6.84849	-7.01901	-6.52501
215	-7.82054	-7.57825	-7.58786	-8.77149	-5.3997	-6.22321	-6.80763	-7.01956	-6.54703
214.8	-7.88986	-7.36879	-7.64363	-8.59625	-5.41194	-6.29466	-6.96756	-7.13367	-6.62238
214.6	-7.91942	-7.26762	-7.79228	-8.48606	-5.42935	-6.3112	-6.95289	-7.17896	-6.79046
214.4	-7.84243	-7.30124	-7.63809	-8.36164	-5.40353	-6.33813	-6.85623	-7.21779	-6.87313
214.2	-7.69896	-7.18394	-7.7161	-8.14239	-5.44339	-6.32794	-6.87626	-7.25525	-6.96808
214	-7.58112	-7.14411	-7.8022	-8.15247	-5.47047	-6.36278	-6.81488	-7.16178	-6.83399
213.8	-7.45197	-6.98125	-7.54511	-8.1476	-5.52328	-6.42997	-6.94099	-7.19407	-6.73424
213.6	-7.3528	-7.01867	-7.18151	-8.09243	-5.53043	-6.46211	-6.95192	-7.26451	-6.71289
213.4	-7.41586	-6.95386	-7.50479	-8.23825	-5.5803	-6.45596	-6.99581	-7.37894	-6.69153
213.2	-7.39484	-7.15142	-7.35535	-8.18422	-5.54153	-6.42285	-7.04977	-7.52573	-6.77059
213	-7.47457	-6.97893	-7.04632	-8.12456	-5.50027	-6.41545	-7.05261	-7.44133	-6.84666
212.8	-7.49367	-6.88383	-7.31303	-8.10254	-5.54091	-6.47693	-7.24289	-7.35937	-6.89652
212.6	-7.42084	-7.15462	-7.67391	-8.04152	-5.57095	-6.49718	-7.28225	-7.25108	-6.88679
212.4	-7.43403	-7.29957	-7.48133	-8.12665	-5.60433	-6.54875	-7.20631	-7.16578	-6.95447
212.2	-7.33936	-7.22188	-7.31354	-8.13002	-5.66797	-6.59938	-7.22962	-7.22062	-6.93305
212	-7.25049	-7.2892	-7.49214	-8.11485	-5.70225	-6.60761	-7.11719	-7.23265	-6.8011
211.8	-7.1994	-7.20317	-7.502	-8.01446	-5.72966	-6.62891	-7.13333	-7.37747	-6.96253
211.6	-7.06545	-6.93424	-7.28516	-7.90609	-5.7648	-6.66756	-7.26952	-7.51971	-7.04867
211.4	-7.0752	-6.81529	-7.33387	-7.8574	-5.85947	-6.74456	-7.3018	-7.61356	-7.09329
211.2	-7.12686	-6.79451	-7.34968	-7.98784	-5.92076	-6.78283	-7.38787	-7.62615	-7.27366
211	-7.21939	-6.47898	-7.31853	-8.02121	-5.95414	-6.73412	-7.5104	-7.71325	-7.34089
210.8	-7.40797	-6.87268	-7.36739	-8.01144	-5.97896	-6.7277	-7.5614	-7.71241	-7.30775
210.6	-7.40314	-7.09383	-7.3111	-7.96467	-6.00822	-6.74544	-7.68916	-7.74861	-7.40897
210.4	-7.37362	-7.14887	-7.61796	-7.76506	-6.07098	-6.7985	-7.8789	-7.90696	-7.45789
210.2	-7.37756	-7.1354	-7.52454	-7.80268	-6.08802	-6.86175	-7.96942	-7.93828	-7.49556
210	-7.4201	-7.01751	-7.41474	-7.79829	-6.16512	-6.92626	-8.28125	-8.01392	-7.51322
209.8	-7.57239	-7.06559	-7.28029	-7.77732	-6.16973	-6.93111	-8.51388	-8.10858	-7.61726
209.6	-7.70003	-6.84391	-7.19217	-7.87675	-6.18139	-6.98066	-8.49708	-8.15045	-7.66887
209.4	-7.8071	-6.87	-7.16647	-7.82311	-6.27604	-7.10928	-8.58	-8.11611	-7.66656
209.2	-7.7139	-6.9218	-7.34613	-7.79594	-6.35701	-7.21677	-8.57884	-8.25647	-7.8385
209	-7.59774	-7.06292	-7.53901	-7.80801	-6.42682	-7.24085	-8.63455	-8.42466	-7.91967
208.8	-7.53521	-7.33334	-7.32055	-7.87303	-6.52015	-7.25297	-8.83569	-8.6285	-8.08403
208.6	-7.55665	-7.21275	-7.1747	-8.1167	-6.54868	-7.31966	-9.06841	-8.86875	-8.13966
208.4	-7.53521	-7.09128	-7.31241	-8.22625	-6.54169	-7.34848	-9.35853	-9.10156	-8.17659
208.2	-7.49415	-6.9572	-7.23456	-8.2086	-6.58512	-7.43111	-9.45224	-9.07072	-8.20356
208	-7.37447	-7.20708	-7.23779	-8.06237	-6.74187	-7.47919	-9.58484	-8.96147	-8.24266
207.8	-7.29212	-7.06771	-7.24758	-7.67701	-6.80575	-7.52196	-9.4691	-8.89854	-8.24039
207.6	-7.20796	-6.78494	-7.4636	-7.37777	-6.84133	-7.56947	-9.41915	-8.83795	-8.38714
207.4	-7.21887	-6.91747	-7.47653	-7.39359	-6.86898	-7.58553	-9.45792	-8.8453	-8.41565
207.2	-7.22333	-6.66449	-7.22334	-7.60412	-6.86682	-7.71889	-9.38821	-8.99682	-8.38069
207	-7.23491	-6.42662	-6.53396	-7.88303	-6.84504	-7.77318	-9.57027	-9.18301	-8.60396
206.8	-7.20295	-6.61819	-6.63073	-8.03965	-6.93293	-7.77814	-9.70145	-9.19423	-8.62587
206.6	-7.03582	-6.79076	-6.78623	-7.7619	-7.02962	-7.86952	-9.75374	-9.24791	-8.71729
206.4	-6.97939	-6.75408	-6.95759	-7.51417	-7.00286	-7.92094	-9.88925	-9.19754	-8.71346
206.2	-6.86049	-6.4134	-6.88911	-7.22575	-6.94788	-7.96684	-10.0083	-9.29143	-8.74296
206	-6.7631	-6.5248	-6.54426	-6.97152	-6.89105	-8.00974	-10.1452	-9.44164	-8.87418
205.8	-6.62372	-6.36849	-6.36893	-7.02556	-6.91777	-8.02367	-10.2911	-9.61899	-8.94775
205.6	-6.50352	-5.9697	-6.50061	-7.00208	-6.93898	-8.03429	-10.2996	-9.83173	-9.13523
205.4	-6.33219	-5.93073	-6.25324	-6.88372	-6.92766	-7.98392	-10.2232	-9.85162	-9.08923
205.2	-6.15264	-5.52926	-5.96929	-6.91713	-6.96096	-7.99664	-10.3366	-9.88493	-8.96129
205	-6.05922	-5.71569	-5.74384	-6.82405	-6.96704	-7.95209	-10.2484	-9.73757	-8.74535
204.8	-5.95529	-5.64826	-5.63624	-6.37447	-6.95646	-7.95388	-10.3201	-9.6679	-8.60492
204.6	-5.76684	-5.40344	-5.75168	-6.19341	-6.94023	-7.86645	-10.5453	-9.52925	-8.54335
204.4	-5.52317	-5.2777	-5.62775	-5.96976	-6.94144	-7.78236	-10.4684	-9.45382	-8.56089
204.2	-5.45338	-5.07432	-5.60296	-5.73804	-6.92902	-7.74071	-10.4876	-9.35636	-8.69992
204	-5.45244	-4.60884	-5.25106	-5.90156	-6.84367	-7.74733	-10.4648	-9.24798	-8.70784
203.8	-5.47482	-4.37326	-5.18381	-5.78696	-6.79004	-7.76719	-10.3595	-9.22736	-8.73292
203.6	-5.50929	-4.81309	-5.38706	-5.6333	-6.71437	-7.78259	-10.4178	-9.30259	-8.60292
203.4	-5.33869	-4.94014	-5.08897	-5.50549	-6.585	-7.6758	-10.4287	-9.32589	-8.57938
203.2	-4.92186	-4.49454	-4.82376	-5.38493	-6.49295	-7.59189	-10.3086	-9.26513	-8.59015
203	-4.69679	-4.38913	-4.70068	-5.41348	-6.47699	-7.58957	-10.2783	-9.18854	-8.66693
202.8	-4.33433	-4.54739	-4.5867	-5.36904	-6.50742	-7.55007	-10.2066	-9.13483	-8.67811
202.6	-4.30234	-4.1545	-4.54125	-5.27219	-6.45369	-7.51629	-10.2111	-9.14303	-8.69785
202.4	-4.34103	-3.91677	-4.00178	-4.89277	-6.4444	-7.50547	-10.2488	-9.17433	-8.59847
202.2	-4.26487	-3.87997	-3.86736	-4.64087	-6.41766	-7.35547	-10.2635	-9.28012	-8.42151
202	-4.29304	-3.60837	-4.05765	-4.41872	-6.34792	-7.12702	-10.2353	-9.21255	-8.33838
201.8	-4.19484	-3.45572	-3.85422	-4.22165	-6.27928	-7.05496	-10.1258	-8.90456	-8.18914
201.6	-4.21069	-3.4217	-3.43641	-4.32769	-6.23395	-6.96587	-10.0997	-8.85664	-8.25491
201.4	-4.04851	-3.57034	-3.40773	-4.19344	-6.14374	-6.83435	-9.98947	-8.73743	-8.10098
201.2	-3.84459	-3.11425	-3.6645	-4.03017	-5.98031	-6.7449	-9.82209	-8.55275	-7.95786
201	-3.51501	-2.9314	-3.29921	-3.77463	-5.8511	-6.59524	-9.70187	-8.49495	-7.73801
200.8	-3.19673	-3.10843	-2.91073	-3.52368	-5.65817	-6.36951	-9.56579	-8.32032	-7.39768
200.6	-2.95373	-3.08974	-2.90983	-3.25812	-5.4476	-6.24125	-9.6001	-8.09052	-7.09047
200.4	-2.86615	-2.66971	-3.18252	-3.28566	-5.27666	-6.14362	-9.38162	-7.85389	-6.97799
200.2	-2.86678	-2.95659	-2.83629	-3.00297	-5.21791	-6.04925	-9.11502	-7.75412	-6.91773
200	-3.10166	-2.48951	-2.40085	-2.65699	-5.12089	-5.95084	-8.80905	-7.55277	-6.79852
199.8	-2.8775	-1.85278	-2.32286	-2.40851	-4.85655	-5.75724	-8.40213	-7.41119	-6.74188
199.6	-2.73242	-1.64529	-2.25317	-2.00245	-4.73786	-5.49455	-8.13408	-7.30149	-6.61102
199.4	-2.75322	-1.93828	-2.29595	-1.94256	-4.58095	-5.30027	-7.9805	-7.00873	-6.41056
199.2	-2.29989	-1.64831	-2.28271	-1.98495	-4.46793	-5.20698	-7.58821	-6.70639	-6.14566
199	-2.31101	-1.09711	-1.62976	-1.83336	-4.3198	-5.09108	-7.26987	-6.50521	-6.09923
198.8	-2.22863	-0.907778	-1.21622	-1.78998	-4.2332	-4.95528	-7.2086	-6.25798	-6.02631
198.6	-1.7415	-0.91258	-1.34166	-1.46703	-4.01712	-4.81746	-7.04859	-6.07412	-5.98417
198.4	-1.40244	-0.916916	-1.14444	-1.51273	-3.81749	-4.59896	-6.87634	-5.75212	-5.83822
198.2	-1.28676	-0.712073	-0.634197	-1.4369	-3.75228	-4.39999	-6.69276	-5.3826	-5.58963
198	-0.806341	-0.441211	-0.362815	-1.29603	-3.55367	-4.23824	-6.46355	-4.93881	-5.23746
197.8	-0.709226	-0.198356	-0.539198	-1.1267	-3.30109	-4.0046	-6.30298	-4.7863	-4.80641
197.6	-0.595313	-0.0464591	-0.208266	-0.733289	-2.99192	-3.65735	-6.25955	-4.55729	-4.56812
197.4	-0.224828	0.0525293	0.0883569	-0.296343	-2.74486	-3.21115	-6.00306	-4.14476	-4.24906
197.2	-0.133806	0.206214	0.616302	0.318759	-2.48547	-2.85842	-5.48544	-3.77305	-4.05089
197	0.317445	0.380942	0.798861	0.629644	-2.27805	-2.64158	-4.95163	-3.33311	-3.92518
196.8	0.585845	0.510641	0.689162	0.657681	-2.08869	-2.47256	-4.2524	-2.84908	-3.49144
196.6	0.825528	1.13715	0.600954	0.952403	-1.78484	-2.23638	-3.69504	-2.63989	-3.36626
196.4	1.23083	0.669279	0.307453	1.02905	-1.46619	-1.91182	-3.47149	-2.40248	-3.19224
196.2	1.35477	0.984137	0.364233	1.20155	-1.25535	-1.63831	-3.31872	-2.10356	-2.97849
196	1.52044	1.07461	0.553407	1.5484	-1.02555	-1.50266	-2.90211	-1.81567	-3.01775
195.8	1.36992	1.98491	1.05337	1.55337	-0.895649	-1.51064	-2.79707	-1.7294	-2.75118
195.6	1.39469	1.34613	0.722822	1.68855	-0.757726	-1.47246	-2.96164	-1.45462	-2.13093
195.4	1.16023	0.604533	0.414654	1.63803	-0.572318	-1.33557	-2.77049	-1.07885	-1.57433
195.2	0.645416	1.08197	0.292591	1.62978	-0.293999	-0.992373	-2.99445	-1.05013	-1.17705
195	0.572628	1.5389	0.517146	1.59892	-0.0742783	-0.671526	-2.75518	-0.729335	-1.04693
194.8	0.74549	1.32739	1.21737	1.68859	0.0676709	-0.656706	-1.76702	-0.356165	-0.98771
194.6	0.754541	1.31697	0.956949	1.95429	0.263688	-0.714102	-1.16617	0.147804	-0.892915
194.4	1.35367	1.69816	0.624928	2.28389	0.401653	-0.563935	-0.722112	0.773741	-0.505606
194.2	1.59715	2.06068	1.73859	2.62825	0.699207	-0.260941	-0.555735	1.43002	-0.0541825
194	1.49269	2.75074	1.98545	2.83121	0.906619	0.110038	-0.498013	1.75826	0.276124
193.8	1.42213	3.084	0.894256	3.65624	1.12784	0.409394	-0.428568	1.89587	0.630636
193.6	1.43909	3.22446	2.07997	4.14064	1.32832	0.519605	0.252496	1.92764	0.814318
193.4	1.1742	2.41443	2.65452	4.29917	1.54341	0.734619	0.981047	2.02864	0.91574
193.2	1.35091	2.66676	2.61627	4.57685	1.75718	1.02444	1.29737	2.05353	0.877966
193	1.73962	3.72775	2.63961	4.34007	2.0871	1.39657	1.81021	2.27697	0.88853
192.8	2.30593	3.17706	2.29927	4.10073	2.27887	1.55532	2.31618	2.31949	1.09174
192.6	3.07514	3.68188	3.30575	4.76152	2.4561	1.76519	2.45966	2.02438	1.14395
192.4	3.6348	3.64777	3.30374	5.33946	2.56969	1.77123	2.48378	1.88431	1.57911
192.2	3.971	3.41798	2.37001	5.97911	2.72826	2.05613	2.38454	2.28748	2.08601
192	4.20433	3.88751	4.19135	6.07416	2.97509	2.31567	2.54032	3.09607	2.21062
191.8	4.36298	4.50331	5.25312	5.4942	3.01367	2.61948	2.90604	4.00784	2.5052
191.6	4.55855	4.27089	5.30277	5.36943	3.11287	2.6922	3.14885	4.75976	2.58712
191.4	5.27934	6.72937	6.47437	5.27708	2.97072	2.89587	3.51592	4.96977	2.38912
191.2	5.86415	7.08368	5.49374	5.67159	3.02639	3.11119	3.84932	4.59215	2.28205
191	6.91289	7.47707	4.07588	6.43707	3.23816	3.41291	4.01099	4.28507	2.59309
190.8	7.90488	8.79776	5.81572	7.199	3.36708	3.68817	4.87064	4.3418	2.66429
190.6	7.89453	8.14425	6.53527	8.12238	3.66117	3.8474	5.73841	4.8334	2.6785
190.4	7.46504	7.15029	7.18582	8.81599	3.81677	3.94605	5.64138	5.29193	2.69943
190.2	7.02497	8.06241	8.5871	8.67625	4.19841	3.76559	5.78836	5.64883	2.50605
190	7.89469	9.71778	7.63111	7.68458	4.67921	3.66803	5.38456	5.75884	2.87754

## Sheet: fig3c
						FIG 3C
	no Me2+						5 mM Ca2+			5 mM Mg2+			0.5 mM Zn2+
a-helix	18.4	14	13.6	12.8	13.6	9.6	14.9	10.9	11.1	13.8	13.1	13.6	9.9	12	6.4	4.8	10.7
b-sheet	35.7	29.9	30	29	30.2	30	30.1	29.5	31.3	27.8	25.8	28.5	26.6	28	25.5	34.1	29.7
turn	13.1	12.6	11.7	12.7	12	14.6	11.4	12.5	11.3	12.3	12.6	11.7	15.4	13.9	14.7	15.1	13.3
random coil	42.9	43.6	44.7	45.5	44.2	45.9	43.7	47.2	46.3	46	48.5	46.1	48.2	46	53.4	46	46.2

## Sheet: fig3d
	Fig 3d
	0 uM Zn							5.9 uM Zn							11.6 uM Zn				17.2 uM				22.1 uM				308 uM				303 uM + 7 mM EDTA
290	1.21419	1.0834	1.09034	1.14547	2.28789	2.07084	2.24288	4.13481	3.15532	2.89263	3.2466	3.86565	3.63981	4.08991	5.10564	4.56197	3.9773	4.42469	5.28869	5.05253	4.29748	4.49798	5.34862	4.7226	4.46976	4.99107	5.01912	4.94979	4.29767	4.53628	2.35107	2.74387	1.72463	2.49838
290.93	1.55261	1.19864	1.26121	1.37001	2.64049	2.28132	2.69105	4.69362	3.44343	3.26398	3.64134	4.60966	4.08125	4.50504	5.80674	4.92665	4.62927	5.2643	5.94707	5.2891	5.0026	5.38146	5.96564	5.64555	5.02499	5.6294	5.87135	5.6006	5.29691	5.10323	2.7815	2.99738	1.99769	2.79624
292.03	1.64013	1.33971	1.57518	1.56576	2.97627	2.73507	3.22635	5.03861	4.08059	3.86796	3.98621	5.22959	4.73886	5.24575	6.7099	5.76009	5.36662	5.87729	6.85095	6.46706	5.84892	6.15452	6.75924	6.42934	5.92051	6.35864	6.8319	5.9237	5.91399	5.98071	3.19984	3.58272	2.35026	3.16253
292.96	2.05084	1.52964	1.84101	1.82977	3.06065	3.01222	3.55544	5.79251	4.85525	4.06447	4.8582	5.96889	5.15332	6.14436	7.61973	6.55627	6.14891	7.31412	7.90073	7.29817	6.51717	6.8618	7.71939	6.81953	6.72112	7.18652	7.54616	7.21626	6.85529	6.78858	3.41636	3.62149	2.58109	3.65099
294.06	2.18061	1.95322	1.81259	1.82384	3.72576	3.21733	3.97373	6.79438	5.17496	4.81769	5.63928	6.80932	6.2163	7.44564	8.77031	7.44554	7.04311	7.65318	8.87143	8.44959	7.36888	8.26238	8.98578	7.91917	7.74254	8.00604	8.60558	8.45493	7.39954	7.49737	3.86841	4.22878	3.1291	4.24048
295	2.52597	2.06991	2.04678	2.37789	4.28806	3.78014	4.58476	7.83331	6.05812	5.43681	6.34165	7.35477	7.31928	7.85912	9.95411	8.40649	7.99479	8.81531	10.2157	9.05508	8.98011	9.30033	9.82646	9.1966	8.80312	9.13495	10.1083	9.58393	8.93115	9.10694	4.39101	4.73729	3.50704	4.37644
295.93	2.92063	2.36825	2.45846	2.93828	4.71822	4.44966	5.05877	8.67047	6.86954	6.44404	7.04451	8.95324	8.121	9.33591	10.9323	9.78078	9.43282	10.187	11.1327	10.5072	10.0756	10.0164	11.2331	10.1967	10.189	10.5436	10.7206	10.5332	10.0505	10.0144	4.64916	5.44036	4.09613	5.24718
297.03	2.91459	2.8118	2.71911	3.13445	5.32796	5.13223	5.59815	9.42872	7.58705	6.98426	8.341	9.96832	9.24779	10.3532	12.6663	10.9063	10.5148	11.3252	12.4953	11.6224	10.8456	11.1584	13.0063	11.484	11.0359	11.5341	12.3244	12.0155	11.3938	11.1591	5.55625	5.86308	4.46931	5.83731
297.96	3.28967	3.04228	3.34992	3.32412	5.93323	5.72464	6.41149	11.4815	8.86275	8.41862	9.2424	10.9887	10.2327	11.7158	14.4828	12.2969	12.0099	12.9148	14.8017	13.204	12.4797	13.4114	14.6366	13.2435	12.9237	13.5032	14.1085	13.3601	13.0557	13.5771	5.99874	6.86041	5.33509	6.60045
299.06	3.8265	3.21219	3.69931	3.73601	6.8809	6.596	7.2438	12.7095	10.2167	9.61661	10.7204	12.7052	12.1581	13.239	15.945	13.6172	13.2835	14.5239	16.6914	14.9005	14.8157	15.0101	16.3818	14.8341	14.5784	15.1987	16.3769	15.4282	14.7828	15.2093	7.41664	7.64319	6.27656	7.57987
300	4.11615	3.67089	3.60109	3.78532	7.66145	6.6747	8.04125	14.1353	10.9856	10.6614	11.7264	13.8753	13.3345	14.7955	17.5263	15.3418	14.8287	16.0272	17.9174	16.4968	16.8127	16.3544	18.5519	16.7691	15.9925	17.04	18.5079	16.7036	16.2148	16.7474	8.28385	8.28211	6.83983	8.32526
301.07	4.62883	4.02625	4.21236	4.3987	8.59494	7.96314	8.76858	15.6002	12.8672	11.6679	13.2302	16.178	15.2595	16.7932	19.9515	17.3475	17.1523	18.2639	20.9227	18.5518	17.9147	18.7695	21.286	18.423	18.181	19.254	20.4813	18.7521	19.0607	19.1048	8.69655	8.94913	7.47534	9.66525
302	4.62379	4.38348	4.1928	4.44855	9.24985	8.60861	9.66362	16.8549	14.0804	12.7411	14.3018	16.6118	16.4832	17.9485	21.7089	18.7255	18.6438	20.1145	22.8636	20.0957	20.2605	19.9774	22.1529	20.5923	20.2925	20.4778	22.881	20.647	20.6296	20.5362	9.21702	10.1514	8.27277	9.92206
303.07	5.14347	4.91766	4.90743	5.10693	10.2172	9.56948	11.125	19.3712	15.0405	14.3743	16.1559	19.834	18.9901	20.3152	24.5233	21.4271	20.9096	22.0593	25.2179	22.6059	23.2434	23.4555	25.5808	22.556	22.5044	23.4931	25.457	23.9436	23.3949	22.7639	10.3405	11.1214	9.31709	11.405
304	5.53861	5.09143	5.29913	5.5941	11.7974	10.7189	11.8036	21.5166	16.9455	15.586	17.6202	21.4376	21.2717	22.8475	26.8828	23.521	23.9858	24.9977	27.4094	25.5971	25.1262	25.6506	27.9864	25.0703	24.7139	25.7521	27.5348	26.5033	26.1554	25.6827	11.2667	12.398	10.3255	12.7814
305.07	5.85509	5.45359	5.60072	5.65595	12.8842	11.202	12.8393	23.4168	19.1408	17.6373	19.6596	23.8325	22.5319	25.0081	30.1065	26.3082	26.3787	27.3576	30.8659	28.3436	27.8752	28.1533	31.1135	28.1232	27.9853	28.856	30.8508	29.1077	29.0468	28.7528	12.6461	13.5791	11.4364	13.8825
306	6.28167	5.75088	5.71689	6.03967	13.8455	12.6766	13.5561	26.0799	20.248	19.1461	21.9066	25.8221	24.7503	27.3929	32.7752	28.2921	28.5568	30.1135	34.1034	31.116	30.7983	30.545	34.3796	30.3785	30.1583	31.0489	34.0658	31.3814	31.4549	31.8234	13.4232	14.4254	12.1942	15.1033
307.07	6.58616	5.96836	6.14386	6.46346	14.2734	13.8725	15.2209	27.4238	21.9786	20.5185	23.1307	27.7449	26.6344	30.153	35.3466	30.9943	31.3065	32.2473	36.3454	33.5251	33.7113	34.5446	37.1504	32.7064	33.676	34.5347	36.662	34.7581	34.3319	33.9666	14.5965	16.4826	12.9433	15.9068
308	7.02533	6.55428	6.54676	6.82594	15.4699	14.8127	16.0854	29.602	24.173	22.5522	25.0827	30.2771	29.6563	32.6015	38.4115	33.653	33.0838	35.2311	39.9639	36.5853	37.0791	36.7907	41.0318	35.9604	36.7485	36.5794	39.9656	37.5825	37.9021	37.0704	15.557	17.8788	14.546	17.3984
309.07	7.4553	6.84478	6.83631	7.29322	16.992	16.0329	17.5692	32.8016	26.1578	24.5281	26.9232	33.1374	32.2027	35.1444	42.3381	36.2955	37.0231	38.6073	44.0128	40.3593	40.3783	40.4927	44.6293	39.7607	40.3185	41.3103	44.4814	41.8028	41.1749	40.8802	16.6712	19.2986	15.8386	19.056
310	7.64006	7.22614	7.37941	7.74926	18.6897	16.9108	18.4372	35.3591	28.1268	26.5756	29.8024	35.4974	35.0754	38.7075	45.8048	39.5553	39.9535	42.3319	46.9265	43.2869	44.1403	43.1481	48.1162	43.493	43.8927	43.6694	47.7149	45.3872	45.9029	44.7104	18.2308	20.9254	16.8174	20.1121
310.93	7.96358	7.74034	7.67093	8.30579	19.672	18.3325	20.1894	38.7189	30.4934	27.9908	31.8026	37.8887	38.1085	41.4297	49.3577	42.2834	42.3989	45.0136	51.8369	46.5995	47.262	46.3787	51.2573	46.2553	46.9564	47.3254	52.2274	48.1358	49.5224	48.3931	19.0054	22.032	18.2151	21.8392
312.03	8.60773	7.96462	8.09075	8.46342	20.6689	19.3584	21.3846	41.2001	32.2612	29.9729	33.5228	40.6582	39.6379	44.5274	52.8722	45.76	46.5277	48.3902	54.2798	50.6776	50.2793	50.1377	55.4366	49.4982	49.5709	50.665	55.1668	52.0205	52.1341	51.3681	20.4107	23.7186	19.0208	23.5294
312.96	9.01356	8.31379	8.28138	8.62092	22.1817	20.862	22.2688	43.3655	34.7688	32.6152	35.6762	43.9136	42.9414	47.6808	56.9607	48.5921	49.2934	51.4421	57.7436	54.3158	53.623	53.5405	58.9668	53.8019	53.8374	54.4956	60.1124	55.4099	55.3599	55.3633	21.7049	25.1408	20.4386	24.9782
314.06	9.2348	8.70254	9.06068	9.02346	23.4826	21.9231	23.9313	46.9143	36.7354	35.068	38.384	47.1716	46.4085	50.2581	61.8818	52.74	53.0505	55.6014	64.61	57.2455	57.9523	57.6195	64.1487	57.4908	58.0284	59.2347	64.2896	60.3302	60.9967	59.4483	23.3733	27.0483	22.152	26.3547
315	9.52296	9.06705	9.1102	9.47244	25.2744	22.7478	25.1747	49.3695	38.9022	35.8211	41.0023	50.5544	49.6048	53.507	64.421	56.3302	56.3993	58.9293	67.6997	61.7301	61.9838	60.747	68.6809	61.455	62.3581	63.2949	67.963	63.933	64.8741	62.492	23.7235	28.914	23.5894	28.2874
315.93	10.0644	9.16183	9.59501	9.96481	26.0515	24.2615	26.8676	52.7231	41.1453	37.9894	42.5141	53.6244	52.0904	56.5145	68.1968	59.1069	59.0505	62.7601	72.9962	64.855	65.7878	64.9413	72.965	65.082	65.3932	65.6543	71.6076	67.7213	68.4619	66.4006	25.7058	29.8533	25.0661	30.3021
317.03	10.2308	9.6393	10.2658	10.1354	27.2249	25.9161	27.3178	54.9668	43.688	40.5301	45.1492	56.6909	54.959	59.4153	72.6927	61.9186	61.9129	65.8894	76.055	68.5461	68.6637	67.89	77.0745	67.5068	68.6647	69.4105	76.142	71.9998	71.9984	69.8962	26.4516	32.1673	26.9695	31.6625
317.96	10.6615	10.2477	9.95691	10.7457	28.5878	26.9377	29.7007	58.0612	45.4503	42.676	47.2985	58.9675	57.3866	62.7444	76.7585	65.4857	65.8733	68.7254	80.1714	72.3217	72.7773	71.1848	80.6063	72.7219	72.2291	73.2838	80.2902	75.8037	75.9582	74.1921	28.03	33.3636	27.4945	33.3049
319.06	10.8125	10.2613	10.799	11.0498	30.1633	28.0503	31.0724	60.9079	48.3051	44.7502	49.9949	63.0826	61.0374	66.2088	80.627	69.4389	70.2573	74.2391	85.5221	77.4587	78.4016	77.2177	84.521	77.8952	77.6378	78.558	85.6992	80.3117	79.7319	79.5875	30.2835	34.5723	29.0832	35.2518
320	11.3829	10.794	10.9165	10.9409	31.3199	29.1656	31.8022	65.3765	50.7663	46.7123	51.7914	65.59	64.1874	70.1238	84.8415	73.1962	74.1871	78.3745	89.3292	80.7961	80.3548	79.8546	89.4795	80.1452	80.9681	81.7546	88.7353	84.1897	84.946	82.8112	30.9845	37.1713	30.1767	36.9774
321.07	11.6766	11.1128	11.4034	11.7837	32.823	30.7128	33.8421	67.649	52.5824	48.9522	54.5865	68.5255	68.0612	73.9644	90.1951	76.3699	77.2785	82.2367	93.3836	85.4886	86.2338	85.186	94.5217	85.2754	84.9848	86.6475	94.0812	88.5735	88.9606	86.4589	32.1792	38.8372	31.5676	38.6765
322	11.9195	11.2272	11.5512	11.9211	33.5532	31.0798	34.9065	69.9351	54.5797	50.3589	57.2699	70.3463	68.4976	76.0134	92.7266	80.0966	80.1169	83.6398	97.1495	87.7093	88.0679	87.0972	96.9787	87.6565	88.5922	88.4934	97.3896	92.7411	91.8657	89.8976	33.9185	40.5611	33.3933	39.8103
323.07	12.0992	11.6464	11.6201	12.2892	35.1972	32.6865	35.8214	72.5654	56.1521	52.1915	59.0069	73.9359	72.4395	78.804	96.661	82.7575	83.2118	88.456	100.242	91.7307	92.475	91.4255	101.765	91.5943	91.8602	92.5598	101.306	96.516	96.2998	94.8348	34.702	41.7571	33.9873	41.4813
324	12.4302	12.026	11.8933	12.4671	36.3662	34.4554	37.5375	75.64	59.1354	54.3966	61.688	77.0441	73.8383	82.0674	99.4068	86.7259	87.1875	92.5506	104.129	95.2029	95.7202	94.9239	105.772	94.9042	96.4911	96.9545	106.168	100.036	99.7889	99.1557	36.3249	43.9536	35.7598	43.7861
325.07	12.8817	12.1732	12.4292	12.8989	37.3597	34.7987	38.1482	77.706	60.8232	56.7425	63.5038	80.4552	77.7551	85.8602	103.226	90.5266	89.1509	95.7935	108.273	98.9632	100.006	100.383	111.567	99.4546	100.049	100.754	109.839	105.219	103.644	102.053	36.8679	46.1498	36.9002	44.4216
326	12.8608	11.8421	12.0443	13.5294	38.3818	35.2161	39.9789	79.9437	62.3258	57.4202	65.9668	82.4786	79.9366	88.6446	106.344	92.2632	93.0246	98.1096	112.501	101.957	103.399	101.772	111.838	102.789	102.88	103.905	112.372	107.219	107.257	103.913	38.1127	46.5003	38.0507	45.6285
327.07	13.0596	12.5699	12.7232	13.1142	39.2955	36.0818	40.6654	84.276	64.3233	59.9923	67.3131	84.9714	82.2678	91.1294	110.387	95.6256	95.2567	101.236	115.774	105.408	105.128	105.254	114.942	105.713	106.484	106.898	116.739	110.025	110.037	107.006	39.7195	48.1946	38.4887	47.0276
328	13.2778	12.6882	12.8035	13.5654	40.0167	37.4707	42.0031	85.1814	65.9775	60.8028	69.0709	85.9698	83.2704	92.3064	113.492	98.3093	97.4803	104.609	118.191	107.94	108.968	107.752	119.523	108.292	109.15	109.933	119.527	113.439	112.405	110.354	40.3932	49.2922	39.6801	48.065
329.07	13.6343	12.7889	13.1775	13.9577	41.1764	37.6054	42.5441	86.9208	67.9608	62.1532	70.2184	87.8177	85.6064	95.6492	116.025	100.31	98.9276	107.538	120.558	110.516	111.084	111.285	120.805	110.515	111.487	113.069	123.512	115.657	116.648	113.521	41.3225	50.7893	40.7478	49.7542
330	13.9347	13.2901	13.6025	13.8433	41.7063	38.5051	44.2971	88.925	69.0718	64.6075	70.9273	90.2447	87.5883	97.2109	118.714	102.531	101.352	109.279	125.078	114.327	116.086	114.151	125.812	115.097	117.722	114.227	125.859	119.818	119.168	117.803	42.022	51.9284	42.1253	50.2639
331.07	14.4035	13.029	13.1794	14.594	43.2285	39.6589	44.6005	91.3131	71.2137	65.5183	73.7172	94.5018	89.3688	100.159	121.141	105.018	103.68	111.886	128.785	116.958	116.866	116.18	127.402	115.749	117.457	117.342	129.366	122.539	123.005	119.729	42.9145	54.6932	43.072	51.4788
332	14.1552	13.4133	13.7281	14.206	43.2323	40.0022	45.3902	92.2958	72.3471	66.4183	75.3859	94.9137	90.5364	99.8759	123.485	106.394	106.147	113.513	128.874	118.064	118.85	118.214	131.124	117.614	119.985	119.07	130.593	122.36	123.201	121.123	43.6	54.0877	43.8899	52.2884
333.07	14.1862	13.3689	13.764	14.6718	43.5723	40.5692	46.3028	93.7899	71.93	68.1026	76.8194	95.5178	92.082	101.994	125.333	108.99	107.827	116.743	132.72	120.694	121.118	119.035	132.619	121.519	120.252	122.459	133.279	127.118	125.798	122.486	43.562	54.8947	44.6949	52.661
334	14.1927	13.8198	13.7156	14.9062	44.9434	41.0667	46.7659	94.488	73.7644	68.6212	78.2262	98.2718	94.4984	104.163	126.789	111.115	109.934	117.803	134.078	123.008	122.422	122.634	135.2	123.612	122.696	125.126	134.538	127.976	128.402	125.627	43.8439	55.4613	44.9657	53.9954
335.07	14.5113	14.0241	13.5418	14.9773	45.705	41.0311	47.4521	96.7413	75.08	69.0803	76.9452	99.8625	95.3675	104.536	129.118	113.063	111.602	121.027	136.142	124.91	124.725	124.997	136.511	125.568	125.541	127.902	137.704	129.863	131.367	126.743	46.0223	57.0926	45.8682	55.5709
336	14.647	13.6402	13.9606	15.3854	46.2549	42.0918	47.7303	96.5089	76.2531	70.5531	79.7271	101.701	96.6067	106.684	131.661	113.885	111.911	121.119	136.561	125.518	124.266	126.632	140.338	126.796	126.438	127.62	138.632	131.173	132.078	128.494	45.3488	57.9987	45.9542	55.7752
337.07	14.8856	14.21	13.8431	15.2277	46.1224	42.2462	48.2098	97.3059	76.8224	70.3317	80.4628	102.431	98.1218	107.877	132.064	114.038	114.177	121.74	137.466	128.298	126.711	127.378	140.783	129.26	126.618	130.381	140.043	132.716	132.877	130.646	46.3376	58.0508	46.4639	55.4654
338	14.994	14.0399	13.6881	15.5823	46.9811	42.2832	48.1253	98.543	77.316	70.2152	81.0927	102.183	98.216	109.944	133.027	114.574	115.179	121.328	139.057	129.492	127.87	128.253	140.715	130.012	129.129	129.993	141.862	133.81	134.608	132.122	46.24	59.1242	46.3501	56.772
339.07	14.8003	14.3017	14.0731	15.1158	46.7788	43.391	49.112	99.3063	78.6816	71.5424	81.6958	104.237	98.4841	109.701	134.648	118.309	115.508	124.091	142.597	131.085	130.459	129.417	143.025	129.585	130.088	130.347	142.704	134.158	134.193	132.767	47.0117	58.6547	46.6701	56.7713
340	14.9238	13.7746	14.5215	15.0596	47.0828	43.8831	49.3372	100.308	79.2587	71.6724	81.9234	106.285	98.8392	110.952	136.816	118.636	117.007	124.343	142.351	129.822	131.297	132.482	143.333	131.532	132.262	133.263	145.226	135.383	137.028	132.022	46.0859	59.7529	46.6922	55.6735
340.93	14.7569	13.5634	13.665	15.2956	47.4663	43.2836	49.3883	100.536	78.9668	71.8268	81.6169	104.894	99.2593	111.085	135.528	118.618	117.59	125.195	142.672	131.886	132.19	130.893	144.363	131.545	131.644	132.564	143.608	134.999	137.628	134.52	47.1009	59.0777	46.6538	57.3613
342.03	14.8504	14.0694	14.1339	15.2317	46.9464	43.3556	48.7785	101.269	78.8318	72.29	81.4049	106.011	100.065	111.418	137.188	118.837	118.873	125.912	143.52	132.109	132.502	130.655	144.909	131.591	130.57	133.637	143.859	136.976	137.205	134.454	46.7326	59.0885	47.2334	57.3542
342.96	14.4297	13.8047	13.8759	15.4404	46.8036	42.6887	48.6499	100.342	79.244	72.7222	83.3582	104.423	99.1227	111.516	137.558	119.232	118.394	124.642	142.641	132.405	133.28	132.456	144.07	131.977	133.694	132.885	144.227	135.26	137.031	133.786	46.5376	60.3479	46.9093	57.5004
344.06	14.1981	13.9591	13.6875	15.2038	46.6915	43.075	49.5276	100.09	79.1463	72.4589	82.1917	104.235	100.16	112.148	137.473	118.285	119.381	125.424	144.028	132.015	131.57	130.787	144.718	132.736	132.727	133.653	145.265	136.149	137.211	134.542	46.9201	60.7628	47.3763	57.5027
345	14.8665	13.6035	13.8706	15.15	47.5003	42.1636	48.7665	99.714	78.7598	72.1282	82.1372	104.85	100.591	111.576	136.143	118.777	118.942	125.157	143.644	133.321	131.572	130.709	145	131.998	131.843	133.775	144.708	135.717	137.517	134.634	47.4585	59.8229	48.0624	56.8933
345.93	14.6537	13.6277	13.9779	15.0051	47.0323	42.8382	49.4824	99.6016	78.3979	71.7763	81.0614	103.831	100.061	110.785	136.97	118.112	117.682	126.024	141.957	131.827	133.131	130.466	144.023	131.491	131.306	133.317	146.221	136.206	135.004	135.504	46.5381	59.478	47.757	57.0727
347.03	14.173	13.4799	13.8287	14.7454	46.4231	42.7624	47.9955	98.8588	79.154	71.0715	82.3344	104.817	99.4292	110.351	136.428	116.259	118.136	125.709	143.257	130.522	131.583	130.19	143.355	132.786	131.25	133.3	143.593	135.007	136.12	131.786	46.563	59.464	46.8779	57.4081
347.96	14.1152	13.5914	13.4969	14.7813	46.1854	42.2332	48.1089	99.5913	78.1707	71.7693	81.5097	103.187	99.3024	110.168	135.24	116.88	117.708	124.016	142.806	131.611	130.941	130.389	143.457	132.267	131.085	131.433	143.843	137.208	136.441	131.749	45.2833	58.7906	46.7983	57.2097
349.06	14.3145	13.2011	14.003	14.7259	46.5629	42.9116	47.8795	97.7513	77.6822	70.2377	80.9865	102.567	99.155	109.522	133.289	115.415	117.009	123.858	141.765	129.352	128.67	129.296	143.406	129.81	130.322	131.038	142.247	135.083	133.81	131.017	45.4438	58.3225	46.643	56.691
350	14.0093	13.2783	13.4392	14.5802	45.768	41.421	47.7638	96.9687	77.347	70.3609	79.9282	100.673	98.1995	109.288	133.49	115.112	115.204	122.552	139.096	129.329	128.852	128.076	141.183	128.688	130.268	130.83	141.144	132.558	133.688	130.339	46.2474	57.1355	46.6564	55.4335
351.07	13.9412	13.2777	13.1441	14.2318	44.8647	40.8799	46.3927	96.2715	76.8689	69.4312	78.9061	100.447	97.4092	107.658	132.922	115.046	115.123	121.097	138.288	127.252	128.238	128.122	141.654	129.837	129.072	130.149	140.017	132.105	134.422	129.176	44.4672	57.3276	46.0976	55.4514
352	13.4749	12.8823	13.2045	14.0895	44.8443	40.4195	46.9515	94.3131	75.8034	68.1196	77.9812	99.6841	95.0054	107.962	130.471	114.079	114.609	120.211	137.149	127.411	127.203	126.379	138.638	128.177	127.675	129.182	138.087	131.742	132.33	127.94	43.8876	56.8254	45.4202	54.7516
353.07	13.42	12.5998	12.8666	14.0989	44.5688	40.0527	46.1906	94.1851	75.6098	68.9493	77.0777	98.7905	95.0693	106.014	129.066	111.84	112.851	119.597	136.752	125.751	126.785	126.237	137.626	125.497	127.123	126.659	136.115	129.581	128.718	126.753	44.4159	56.5898	44.9499	53.826
354	13.3331	12.3462	12.7543	13.8565	44.0712	39.1891	45.6331	93.6653	74.8166	67.2853	76.3419	98.2076	94.8531	104.7	128.158	111.185	111.647	117.492	133.64	124.345	123.362	123.223	136.574	123.971	125.419	125.826	135.412	130.314	129.599	123.811	44.5013	55.5934	44.4561	53.6956
355.07	13.1841	12.3594	12.3469	13.7317	43.0887	39.3117	45.3899	92.1389	72.7543	65.935	74.6801	95.172	93.4002	103.314	124.647	109.093	108.771	115.37	134.1	122.448	122.181	121.92	133.788	122.906	122.44	122.888	132.87	126.269	126.212	122.072	42.1801	55.1723	43.3934	52.9946
356	13.0685	12.3267	12.3373	13.429	42.3726	38.9685	44.3623	90.6388	72.6672	64.9075	74.5473	94.3055	90.5321	101.489	122.988	108.229	108.188	114.548	131.057	121.288	121.206	119.668	132.012	119.749	121.562	123.282	129.933	126.006	124.687	122.196	42.2855	53.6043	43.025	52.086
357.07	13.0079	11.6965	12.4602	13.2287	42.3298	38.2254	43.1583	88.7309	69.739	64.1144	72.1962	92.071	89.1763	99.5747	123.122	106.392	106.096	113.312	130.148	119.457	119.526	117.712	131.312	119.419	120.483	119.148	128.314	123.632	122.132	121.183	41.7157	52.477	42.5456	51.546
358	12.6128	11.4094	11.269	12.6322	40.9687	37.7133	42.7506	88.0994	69.2658	63.1569	72.0215	91.3311	88.8865	98.769	120.165	104.067	105.092	110.586	127.935	116.823	116.49	115.456	129.697	118.502	117.563	117.664	126.335	120.305	121.465	117.345	40.8555	51.6011	41.6814	50.9455
359.07	12.232	11.1062	11.7463	12.6593	39.9723	36.5727	41.8662	86.3292	68.3608	62.2783	70.8301	89.6399	86.8689	97.3201	119.231	104.405	103.692	108.979	125.377	116.003	114.866	114.647	125.51	115.026	117.05	116.523	124.778	116.949	118.426	115.904	40.8575	51.2935	41.485	49.674
360	12.1068	11.5161	11.5504	12.0969	39.6573	36.6229	40.8915	84.5444	66.5016	61.2542	69.8233	88.5182	85.1389	95.0541	117.057	100.255	101.019	105.573	123.352	114.211	114.005	112.097	123.035	111.852	114.429	112.753	121.609	115.733	116.35	113.134	39.6687	50.4247	40.5283	48.947
361.07	11.8888	10.9476	11.2365	11.906	38.1836	35.4855	40.3372	82.4303	64.9514	59.1312	68.2526	86.0958	83.0837	93.5904	114.046	98.5664	99.0361	105.395	120.461	110.09	110.969	109.973	121.524	109.505	110.838	110.734	118.289	112.479	113.916	110.987	38.1867	49.3316	39.4284	48.0133
362	11.6513	10.7313	11.1636	12.2502	37.6933	35.0255	39.7678	80.8838	63.6955	58.2644	66.7347	85.3944	81.0781	91.2904	112.097	97.0866	96.4575	101.954	117.941	108.915	110.053	108.113	118.341	109.078	108.775	108.785	117.095	112.475	111.657	109.754	38.4494	48.2855	37.9879	47.3414
363.07	11.144	10.1205	10.3348	11.3327	37.3728	33.8022	38.5845	79.9087	62.1286	57.5945	64.746	83.2677	80.4672	89.9817	108.644	94.0568	94.9342	99.9879	116.25	107.112	107.532	105.901	117.573	106.408	107.151	106.67	112.775	108.426	109.036	107.052	36.9533	47.2161	38.073	46.0711
364	10.9018	10.0247	10.2965	11.3871	36.0953	33.9459	37.7974	78.1936	61.247	55.8416	63.6941	81.3085	78.4462	87.5488	106.791	92.2892	92.6699	97.9453	113.092	103.179	104.413	102.691	113.488	104.841	105.132	105.276	112.175	106.508	106.375	103.893	37.4918	46.4606	37.5014	45.0703
365.07	10.8546	9.86465	10.2304	11.2267	35.0743	31.9985	36.4607	74.9655	59.4969	54.9551	61.3377	79.1332	76.3176	85.3562	104.136	89.4556	89.6828	95.3406	110.307	100.251	101.917	100.027	110.796	102.299	101.756	101.715	108.197	103.928	103.206	100.909	35.1101	45.1305	35.6611	44.0349
366	10.5311	9.493	9.83342	11.01	34.3485	31.3681	35.768	72.9707	57.7838	53.8672	59.7231	76.9047	74.3738	84.0287	100.645	88.3543	88.4221	93.4711	107.019	98.7989	99.204	97.6524	108.704	99.4045	99.8653	99.1572	106.011	100.547	101.53	98.1141	34.8072	43.9862	34.9068	42.3751
367.07	10.2192	9.35633	9.51463	10.6156	33.569	30.2695	34.875	71.0679	56.0211	51.8186	58.3344	74.4488	72.9378	80.8219	98.7058	86.0595	85.5569	90.3945	103.457	95.0959	97.0469	94.565	105.216	96.0394	95.7033	97.2006	103.828	97.3123	98.4839	95.0452	34.2558	42.7135	33.4292	41.6888
368	10.1203	9.30653	9.10459	10.0845	32.437	29.7773	33.9081	71.2003	54.9437	50.0922	56.98	74.079	71.3585	79.0845	96.2308	82.3865	83.993	88.8734	102.342	94.1953	94.2478	92.7106	102.414	93.8141	94.9383	94.4209	100.281	95.4374	95.3616	92.778	32.5657	42.2933	33.0419	40.0423
369.07	9.71694	8.70526	9.07895	10.0244	31.8748	28.3897	32.7743	67.8	53.7584	48.7667	55.8865	71.6086	69.3065	77.0518	93.0834	80.6777	82.2993	85.5367	99.1889	90.7141	91.0533	90.4359	99.48	91.9009	93.0827	90.8997	97.3011	92.3731	92.5942	89.8875	31.6996	41.7181	31.9889	39.2105
370	9.42114	8.76732	8.69961	9.8625	30.9521	28.1023	32.1102	66.1614	52.4657	46.9216	53.7604	68.9825	65.8902	74.7256	91.5665	79.2577	79.1373	83.009	96.5999	88.8988	88.8566	87.7048	97.6473	88.9233	88.5731	88.5361	96.3168	89.871	92.0122	87.6299	30.4369	39.805	31.5162	38.807
371.07	9.10332	8.46424	8.47155	9.08083	29.6083	27.3821	31.1781	65.2505	50.1971	45.2558	52.7568	66.6286	64.5105	72.2393	88.2858	76.3422	75.96	80.3906	93.6731	85.2336	86.3881	85.3212	95.1761	86.175	87.095	85.438	92.2738	89.1436	87.7882	85.4039	29.9854	38.4663	29.8346	36.7426
372	8.93049	8.24243	8.20821	9.20011	28.6586	26.5257	31.0345	62.8142	48.6981	44.8522	50.838	65.5854	62.7426	71.0803	85.5409	74.15	73.7588	79.1566	90.8037	82.8966	84.8694	82.3797	91.3521	83.1793	84.5443	83.448	89.7648	84.5795	85.2902	83.6723	29.272	37.5457	29.414	36.6527
373.07	8.96894	7.81217	8.28453	9.04034	27.8111	25.8118	29.4833	60.3813	47.3755	43.7986	48.9467	63.2771	61.8878	68.155	83.3687	71.2981	72.3304	76.4247	87.1094	81.029	80.2984	81.3586	88.8623	81.0453	81.8037	81.2569	86.6575	82.3911	83.3613	80.8102	28.0152	35.8577	28.5554	34.9922
374	8.34653	7.51396	7.71736	8.61118	26.8421	24.8304	29.1194	58.5194	46.1667	42.0337	47.6743	62.1986	58.9353	65.8316	80.9966	69.2382	70.2073	74.1791	85.3482	78.2249	78.0229	77.9931	87.0147	78.1926	80.0652	78.9848	83.4723	79.8634	81.2956	78.96	27.4617	35.4321	27.5885	34.1215
375.07	7.93687	7.14235	7.55476	8.60299	25.9191	24.4912	27.4231	57.0949	44.0621	40.6151	45.923	59.4857	57.088	63.0431	77.7515	67.3041	67.1255	72.2801	82.8445	76.1226	77.0301	75.2749	82.566	75.5777	77.61	77.0963	81.8683	77.1159	78.1545	75.0845	26.5172	33.3686	26.4451	32.3366
376	7.55065	7.01892	7.22454	7.8626	25.1269	22.9638	27.1454	54.9409	43.3117	38.6278	45.641	57.4217	55.1458	62.3149	75.1659	65.5738	65.2299	69.81	80.5908	74.0251	73.452	73.1394	80.598	74.5397	74.9975	73.6173	79.9734	74.2314	74.9739	73.6367	25.5107	32.7426	25.9968	31.3924
377.07	7.99636	6.94872	7.071	7.75229	24.436	22.5287	25.9449	53.456	41.0313	38.7165	44.0293	55.7325	54.2582	59.7933	71.9873	63.3834	63.347	67.0056	78.0465	71.2411	71.2278	70.3318	78.011	70.7823	72.2942	71.0708	76.6811	72.1109	73.2387	70.9465	25.0789	31.9703	24.9737	30.7478
378	7.28512	6.44743	6.62977	7.49487	23.5525	21.503	25.0018	52.7455	41.3968	37.3969	41.978	54.0749	52.9561	58.0276	70.9775	61.2714	61.7289	65.4698	75.1652	68.9691	68.7823	68.0284	75.4425	67.8065	70.46	68.5302	73.4817	69.5534	70.9238	68.2344	23.7888	30.454	23.977	29.7563
379.07	6.81065	6.09687	6.57705	7.20833	22.917	20.9621	24.2593	49.8314	38.6307	35.4837	39.8218	51.4883	50.1208	56.3444	67.5752	59.6471	59.4259	62.9554	72.5986	66.194	65.8537	66.8271	71.7855	67.083	66.6339	67.4053	70.8833	67.33	68.3517	65.9143	22.8748	30.2399	23.438	28.0649
380	7.01064	6.36822	6.43263	7.10644	21.9582	19.7517	23.3376	47.7958	37.7675	34.8892	39.9594	50.1888	48.4908	53.4398	65.3988	57.5188	57.2491	61.6609	70.0934	63.5681	64.3194	63.8492	69.945	64.454	65.0911	64.5328	69.1089	64.8343	66.8881	64.1579	22.5479	28.3283	22.5693	27.1998
381.07	6.46104	5.7911	6.23143	6.71013	21.674	19.4756	22.6488	46.4616	35.6271	33.1609	38.0029	48.7753	47.1262	51.9477	63.8393	55.4914	55.319	58.0472	67.6731	61.667	62.2338	61.5795	67.7715	61.4265	62.732	61.7299	65.6877	62.7375	63.1296	62.2296	21.5616	27.4467	21.6947	26.9058
382	6.1454	5.63293	5.85228	6.4994	20.1823	18.5359	21.5949	44.6168	34.7087	31.8528	36.3274	46.4841	45.3486	50.2224	60.9773	53.2792	53.2008	56.3062	64.2448	58.9843	59.4597	59.3187	65.2757	59.4044	60.3444	59.4681	64.2766	60.5177	61.0632	59.5403	20.8706	26.5497	20.9844	25.686
383.07	6.2712	5.26444	5.58177	6.28144	19.9525	17.9752	21.0964	43.3646	33.6332	31.601	35.2268	45.5733	43.4773	48.0943	59.9305	51.6178	51.3864	54.5897	62.9211	57.8213	57.6782	57.032	62.5335	56.9917	57.7309	57.4654	60.8458	58.1804	59.435	57.8533	20.1119	25.5853	20.4406	24.7467
384	6.05473	5.23668	5.65313	6.28956	19.1328	17.5168	20.6981	41.3278	32.7343	29.5672	34.4918	43.6515	41.2453	46.9335	57.8516	49.5217	49.8306	52.4543	59.9575	55.7636	55.1799	54.7998	60.4228	55.1643	56.0024	56.0353	59.4649	56.6223	56.9502	55.5927	19.5713	24.7062	19.7904	24.4374
385.07	5.75791	5.02851	5.40179	5.71834	18.74	16.584	19.8473	40.0374	31.1909	28.4425	32.1402	41.4458	40.76	44.2245	54.8743	47.4557	47.1777	51.1013	57.047	53.0966	53.7052	53.5114	58.383	53.6912	54.3594	53.6826	55.8178	54.0062	54.9073	53.4051	18.0642	23.689	18.7437	22.8586
386	5.35786	4.84415	5.14752	5.73963	18.2356	16.2075	18.9867	38.6024	30.295	27.3752	31.9014	39.9292	38.7969	43.7884	53.3628	46.3277	46.5107	49.1376	56.0054	50.6532	52.1045	51.7575	55.7037	52.7119	53.6171	52.1239	55.5719	52.2902	54.3618	51.624	17.6635	23.2742	18.488	21.8546
387.07	5.43796	4.76784	4.9085	5.27117	16.8152	15.6777	17.7903	36.857	28.8844	26.6673	30.9917	39.6004	37.5813	41.806	51.1189	44.4379	44.6613	46.9332	53.5919	49.4379	50.115	49.4304	54.1942	49.4263	49.8625	50.1873	53.4439	50.3994	52.1473	50.1539	16.7251	21.9471	17.66	21.4648
388	5.11524	4.727	4.77981	5.25742	16.7765	15.3447	17.7235	35.8644	28.3704	26.4696	29.6002	37.9931	36.193	40.7914	50.7006	43.5477	43.1284	45.5366	52.1047	47.9591	48.0454	47.6583	52.9111	48.7832	48.902	49.2409	51.0875	48.656	49.5208	48.2845	16.5865	21.6858	16.9165	21.5484
389.07	4.77069	4.3453	4.56765	5.11886	16.1562	14.5879	17.168	34.3595	27.0332	24.9912	28.8904	36.0288	33.8833	38.0907	48.462	41.0425	41.4618	43.9419	50.1793	45.6963	46.0435	46.2113	50.0334	46.887	46.3821	47.4954	48.9602	46.8231	48.4246	45.6394	15.9248	20.6853	16.6054	19.7578
390	4.63206	4.16889	4.35943	4.9007	15.3036	14.3104	16.3591	33.5938	25.6225	23.8362	27.6558	35.0072	33.1655	36.7339	45.8295	39.2251	39.3396	42.1848	48.0437	44.8141	44.5312	43.5771	47.7933	44.3075	45.1226	44.6096	48.0682	44.8373	45.889	45.1756	15.1729	20.0038	15.8151	19.1162
391.06	4.70207	4.17932	4.3305	4.53398	15.0548	13.247	16.1233	32.3865	25.4811	22.8562	26.4682	33.4692	31.548	35.9612	44.2576	38.907	38.5801	41.3092	45.9244	42.9751	43.6651	43.6602	46.5119	43.3768	43.6101	43.7523	45.7719	43.6925	44.0481	42.9294	15.0249	19.1634	15.2156	18.5793
391.96	4.57251	3.94186	4.11709	4.61261	14.4424	13.3771	15.2877	31.0295	24.5781	22.1288	25.8906	32.4537	31.4367	35.0981	42.9147	37.2009	36.7214	39.9824	44.9909	41.4207	41.7196	41.3723	45.4293	41.5615	41.9428	41.8034	43.9824	41.8928	42.5745	41.7658	14.1693	18.6217	15.0384	17.7429
393.03	4.27665	3.8837	4.07895	4.42238	13.7457	12.6721	14.4942	29.717	23.3269	20.937	24.6255	30.7263	30.149	32.9224	40.7468	35.5761	36.1286	37.7842	43.139	39.6904	40.2065	39.1748	42.718	40.1242	40.2722	39.8656	41.7653	40.3117	40.3554	40.1654	13.7378	17.265	14.0733	16.6809
393.93	4.10504	3.633	3.72214	4.22169	13.5283	11.9873	14.0201	28.6694	22.8446	20.1989	23.5911	29.8684	29.0062	31.2168	39.4221	33.8387	33.9575	35.9944	40.5906	37.9423	38.4117	38.4371	41.5138	38.367	38.8877	38.7929	41.0515	38.1556	39.0951	38.1519	13.1189	16.4397	13.428	16.1101
395	3.71986	3.33878	3.71854	3.68489	12.8237	11.056	13.128	27.3522	21.2717	19.4462	22.3548	28.6257	27.7466	30.8709	38.1074	32.7649	31.6254	34.3883	39.7304	36.306	36.2168	36.534	40.4449	36.9838	36.6291	36.8804	38.77	36.9169	37.7433	36.8027	12.7767	16.0965	13.1732	15.8124
396.06	3.76753	3.37687	3.45337	3.87261	11.9131	11.046	12.7224	26.4753	20.6847	18.8765	21.9943	27.2116	26.3902	29.6688	36.1439	31.3044	30.9243	32.5204	37.9997	34.8175	34.9943	35.7142	38.2107	35.3118	35.8356	35.5527	37.6406	35.3576	36.0098	34.3167	12.4156	15.8658	12.5953	14.9138
396.96	3.67794	3.02706	3.34656	3.61155	11.7118	10.6918	12.3395	25.1068	20.3356	18.362	21.1462	26.0638	25.3913	28.1087	34.9365	30.0268	30.027	32.6784	37.6426	33.4488	34.0924	33.501	37.0744	33.8656	35.1362	34.6267	35.7995	34.5203	34.7988	33.7296	12.0179	15.1793	11.833	14.7987
398.03	3.58354	3.23751	3.29786	3.68668	11.2864	10.2877	11.6326	23.9789	19.4916	17.3744	20.2306	25.9999	24.3414	26.9176	33.933	29.0801	28.0634	30.8064	35.0818	32.7603	32.1695	32.3499	35.9012	32.5198	32.6888	33.1544	35.221	32.8701	32.5108	32.6629	11.322	14.4674	11.7491	14.2184
398.93	3.58442	3.07037	3.27264	3.59821	10.8507	9.93853	11.699	23.5887	18.2905	16.7595	19.1897	24.6765	23.5894	26.7332	31.7875	27.688	28.0684	29.2131	33.7962	30.9674	31.7146	30.7716	34.4373	31.2978	31.698	31.6515	33.2642	32.2696	31.497	31.5284	10.8462	13.9113	11.2462	13.6078
400	3.20925	3.01107	3.04203	3.44514	10.5328	9.43585	11.1754	22.3603	17.899	16.1976	18.493	23.51	22.4147	24.7942	30.8703	26.9907	26.7301	28.7151	32.3911	29.8414	29.6534	29.8213	32.222	29.2255	29.9831	30.1847	32.1183	29.8723	30.6771	30.3329	10.5988	13.307	10.6955	13.2028
401.07	3.13579	2.93378	2.92936	3.3262	9.96214	9.18196	10.5279	21.2001	16.7844	15.1051	17.7106	22.6396	21.502	23.8985	29.375	24.904	25.6284	26.525	30.2558	28.912	28.1364	28.5984	31.2233	28.9315	29.4122	29.1315	30.084	29.2609	29.4353	28.4114	9.91393	12.7644	10.5426	12.1831
402	3.0328	2.75253	2.77586	2.91912	9.79504	8.56757	9.76993	20.9032	16.3603	14.8241	17.2964	21.5192	20.8692	23.1531	28.2886	24.7783	24.1436	26.1679	30.0889	27.6851	28.0215	28.2213	29.8778	28.0795	28.0222	28.1416	30.1915	27.8909	28.2397	27.2342	9.41645	12.4332	10.2148	12.1656
403.07	2.9474	2.55398	2.54933	2.82193	9.24761	8.52649	9.80802	19.3987	15.4092	14.1338	16.3598	20.9438	19.446	21.9926	26.9533	23.3371	23.8211	24.9246	28.7386	25.8099	26.2498	25.9718	29.1849	26.2276	26.9126	26.373	28.5278	27.6348	27.2095	26.4903	9.20057	11.5822	9.45444	11.8557
404	2.91311	2.5647	2.50747	2.82807	8.8622	8.06098	9.22856	18.699	14.7357	13.5781	15.6029	19.3272	18.5201	21.6525	25.8251	22.7989	22.6183	23.6543	27.3022	25.0014	25.4205	25.3623	27.6305	25.4972	25.4477	25.4723	27.3481	26.2266	26.2679	25.1896	9.07048	11.2415	8.83477	11.0587
405.07	2.60724	2.37372	2.47261	2.65388	8.54724	7.35575	9.15461	17.7491	14.5434	12.9161	15.123	18.6053	18.4828	20.6783	25.0825	21.5294	21.5285	22.6554	25.9462	24.7964	24.3638	23.9001	26.2129	24.3442	24.6148	24.2473	25.7527	24.384	24.5139	24.335	8.71288	10.5716	8.65121	10.6744
406	2.70639	2.41941	2.56758	2.66685	8.01746	7.60388	8.45745	17.6902	13.5673	12.5629	14.104	18.2281	17.793	19.1966	24.2577	20.712	20.5493	22.3696	25.0549	23.6342	23.3414	23.6319	25.4273	23.4091	23.376	23.5689	24.843	23.6991	24.0174	23.3129	8.50014	10.7363	8.55647	10.5784
407.07	2.52863	2.46585	2.43832	2.63157	7.65694	6.82484	8.23172	16.6274	12.5228	12.0496	13.9593	17.2256	16.5624	18.7099	23.285	19.8154	20.4859	21.1334	24.3174	22.026	22.41	22.3864	24.5563	22.0489	23.0361	22.7211	23.8904	23.0043	23.1287	22.0481	8.09451	10.4875	8.10256	9.64072
408	2.45734	2.19377	2.54204	2.59483	7.5029	6.85301	8.01479	16.2068	12.8566	11.591	13.499	16.723	16.0001	18.2276	21.9751	19.6941	18.9185	20.1543	23.3106	21.6717	21.2611	21.3167	23.4055	21.4123	21.8368	21.9348	23.4047	21.7914	22.0534	21.4387	7.94641	9.56715	7.65657	9.56883
409.07	2.43763	2.04504	2.20219	2.33188	7.19615	6.42323	7.37014	15.6204	12.1882	10.7548	12.8452	16.1755	15.4882	17.0128	21.4852	18.0268	18.1105	19.4987	21.9275	20.5391	20.2647	20.3857	22.0916	20.1814	20.5887	21.1859	21.9567	20.7028	21.5437	20.4841	7.61471	9.48758	7.73913	9.22403
410	2.19857	2.13721	2.17383	2.4257	6.67902	6.31104	7.17839	14.9197	11.2978	10.4811	12.2193	15.3963	14.7586	16.5822	20.7667	17.6126	17.2344	18.9608	21.2497	19.888	19.825	19.6578	21.1505	20.0628	20.3891	20.2116	21.0354	19.6146	19.9815	19.7769	7.01508	8.83155	7.01605	8.7777
411.06	2.2236	1.96114	2.00521	2.28726	6.39778	5.89933	7.12682	14.2956	11.156	9.91354	11.8381	14.3346	14.1582	15.9014	19.8944	17.0036	16.5035	18.0683	20.563	19.2183	19.1813	18.8819	20.4852	19.1396	19.2756	19.0597	20.2012	19.1633	19.1375	18.5375	6.86855	8.68439	6.49919	8.53628
411.96	2.09182	1.90134	1.81211	2.07568	6.51411	5.59904	6.92236	13.8555	10.6211	9.8269	11.1966	14.314	13.601	14.9931	18.862	15.9705	15.9643	17.0678	19.6246	18.0903	18.0602	18.3372	19.7896	18.403	18.5519	18.4874	19.4142	18.38	18.5656	18.4835	6.63979	8.07863	6.65484	8.22504
413.03	2.13349	1.76639	1.82957	1.93089	6.0404	5.60664	6.16045	12.975	10.0543	9.50041	10.8624	13.7047	13.0997	14.3257	17.9683	14.9021	15.8183	16.3709	19.0958	17.381	17.0454	17.1283	19.1192	17.6041	17.6528	17.8528	18.7577	17.5415	17.9702	17.5916	6.18173	7.94697	6.11195	7.77333
413.93	1.98808	1.7144	1.62676	1.96679	5.73517	5.36176	6.18615	12.3076	9.77525	8.86379	10.1505	13.1024	12.5893	13.7574	16.8325	14.6073	14.9612	15.4951	18.0704	16.6431	16.8756	16.8329	18.5094	16.8027	17.1334	17.3298	17.7414	16.646	17.4892	16.9802	6.07327	7.77627	5.87796	7.32315
415	2.10277	1.66977	1.75669	1.92907	5.34071	4.87769	5.62923	11.8569	9.43741	8.17255	9.82455	12.5205	11.8931	13.4186	16.6435	13.8999	14.4321	15.0865	17.0943	15.6177	16.205	15.7596	17.2454	16.0119	15.9659	16.341	17.1385	16.2842	16.0431	15.7747	5.4788	7.1901	5.48779	6.82095
416.06	1.93674	1.43443	1.74128	1.88614	5.40558	4.7726	5.82838	11.4847	8.94242	8.37459	9.62345	11.8351	11.7085	12.731	15.5218	13.5832	13.583	14.3666	16.3188	15.0483	15.1343	15.2115	16.7338	14.8656	15.3945	15.4602	16.1861	15.453	15.7308	14.8823	5.43584	6.71267	5.56094	6.63617
416.96	1.9331	1.52582	1.76781	1.70364	5.07079	4.74051	5.32048	10.9621	8.27074	8.04748	9.23046	11.4218	10.6592	12.4099	15.2734	13.0417	13.432	14.0756	16.1726	14.8332	14.9202	14.2815	16.0341	14.3277	15.0464	14.6753	15.8373	15.0258	15.5333	14.656	5.36853	6.88774	5.34104	6.59067
418.03	1.76414	1.4401	1.62703	1.62112	4.77257	4.26898	5.26046	10.371	8.11524	7.35147	8.41747	10.855	10.1854	11.5589	14.3242	11.9118	12.593	13.39	15.4077	13.56	13.8197	14.0317	15.0776	13.8921	14.2891	13.8489	14.7818	14.1454	14.2199	14.1091	5.00188	6.46511	4.82574	6.22966
418.93	1.78141	1.34386	1.58365	1.58494	4.64568	4.27895	5.08038	10.2235	7.8445	7.28797	8.41494	10.7184	10.2567	11.1461	13.859	11.5369	12.4346	12.8167	14.7774	13.4807	13.7198	13.2181	14.7315	13.5385	13.7667	13.7549	14.3532	13.8487	13.9748	14.1802	4.99669	6.17052	4.88558	6.21514
420	1.71972	1.31758	1.47434	1.56609	4.19658	4.08268	4.86884	9.53231	7.55621	6.96975	8.09038	9.95692	9.89643	10.7664	13.3033	11.6723	11.3887	12.2983	13.9634	12.5705	12.7885	13.2832	14.2362	12.6737	12.9102	12.9276	13.8832	13.0136	12.941	13.0526	4.69158	5.69989	4.66758	5.8187
421.07	1.44599	1.21932	1.38763	1.49621	4.20427	3.6874	4.53329	9.29512	7.13561	6.42105	7.53508	9.48962	9.38631	10.4209	12.7637	10.723	10.9206	11.4625	13.4186	12.0094	11.8409	11.9776	13.0895	12.3336	12.4853	12.6402	13.178	12.0356	12.7109	12.3863	4.39554	5.70454	4.34028	5.3351
422	1.63297	1.19606	1.34508	1.54229	4.18853	3.80663	4.59268	9.02462	6.98841	6.38377	7.30881	9.18833	9.13286	9.7891	11.9945	10.0754	10.407	11.2555	13.1735	11.2984	11.8001	11.753	12.9803	11.9166	12.2639	12.1109	12.6839	11.9787	12.1426	11.7968	4.08434	5.34382	4.3765	5.23613
423.07	1.58807	1.23902	1.27171	1.51916	3.88058	3.70236	4.14526	8.53223	6.40095	5.96252	7.1903	8.90886	8.15119	9.48348	11.6676	10.4	10.4523	10.4465	12.5254	11.2006	11.6564	11.3364	12.442	11.3636	11.4294	11.4116	12.2591	11.3051	11.575	11.4123	4.08919	5.22256	4.0947	5.08436
424	1.42826	1.1096	1.34173	1.47146	3.77194	3.70792	4.09133	8.25166	6.22177	5.82981	6.82033	8.50671	7.94541	9.12277	11.5688	9.51913	9.63596	10.3177	11.7521	10.5201	10.8078	10.6754	12.2352	10.6888	11.0952	11.204	11.8916	11.259	11.4276	11.0287	3.9388	4.94341	3.97795	4.98176
425.07	1.48	1.20293	1.19338	1.39673	3.682	3.17356	3.91468	7.86278	6.07664	5.41828	6.57774	8.07507	7.82449	8.56809	10.6234	9.11016	9.28443	9.66937	11.3883	10.4179	10.1948	10.8073	11.0034	10.0592	10.5824	10.6699	11.4043	10.859	11.0284	10.6487	3.91188	4.75823	4.09947	4.55928
426	1.44594	1.13115	1.16239	1.27696	3.69313	3.1753	3.47348	7.76872	5.78919	5.24758	5.9584	8.07248	7.49922	8.37647	10.4645	8.88097	9.04289	9.44985	10.6424	9.63403	9.96283	10.1046	10.5492	9.99345	10.3038	10.0779	10.7679	9.90623	10.4363	9.9115	3.75453	4.53075	3.82977	4.63694
427.07	1.35006	1.0043	1.32921	1.3209	3.10467	3.01443	3.43486	7.38768	5.4168	5.00567	5.89503	7.16746	7.08295	7.82912	9.94874	8.24666	8.58494	9.05085	10.0675	9.18775	9.75802	9.64348	10.2107	9.32558	9.71748	9.71472	10.4261	9.64939	9.8028	9.34751	3.6432	4.36729	3.42664	4.35528
428	1.35962	1.03859	1.1894	1.24284	3.24812	2.82615	3.38904	7.19282	5.48676	4.78424	5.72468	7.14798	6.83749	7.75994	9.57828	7.80628	8.24823	8.49788	9.91566	8.89556	9.20859	9.12734	10.0173	8.94654	9.37165	9.5551	9.90501	9.46524	9.73437	9.32651	3.46347	4.40261	3.24859	4.21446
429.07	1.27042	0.965184	0.998788	1.27436	3.08548	2.97792	3.2793	6.73472	4.89231	4.56963	5.18143	6.70728	6.68942	7.22585	8.6839	7.7305	7.70104	7.99305	9.47571	8.73796	9.06652	8.66471	9.56911	8.83978	8.95837	8.94443	9.58341	8.98531	8.97048	9.05744	3.2995	4.03909	3.48024	3.9791
430	1.10084	0.915044	1.03627	1.03719	2.99451	2.58621	3.23182	6.4743	4.79995	4.37359	5.11747	6.5286	6.35627	7.12109	8.80818	7.11187	7.51618	8.05835	8.98229	8.24685	8.46341	8.43251	8.94278	8.3862	8.73523	8.6661	9.04904	8.67809	8.50124	8.41324	3.19504	3.72302	3.18508	3.64941
431.06	1.19813	0.92102	1.06088	1.08285	2.76093	2.66109	3.23778	6.12624	4.49603	4.16742	5.06396	6.37279	5.93664	6.79145	8.316	6.8419	7.30725	7.84662	8.55305	7.81689	8.04966	8.04614	8.97732	7.64517	8.21138	8.12564	8.81228	8.32757	8.71707	8.01788	3.11593	3.76773	2.91167	3.51154
431.96	1.08933	0.874228	0.988609	1.19028	2.70072	2.63722	2.94264	5.80611	4.55351	4.16086	4.56319	5.95254	6.1511	6.53763	7.8064	6.77059	6.82799	7.32285	8.50231	7.324	7.86844	7.97787	8.66032	7.63682	8.0603	7.77437	8.63297	7.68925	7.89305	7.90278	2.89556	3.4126	2.76499	3.53699
433.03	1.14029	0.812069	0.938788	0.991136	2.42872	2.40754	2.73926	5.81745	4.29051	4.12355	4.47592	5.39004	5.64748	6.24213	7.42558	6.6039	6.60104	6.71547	8.06467	7.00351	7.37768	7.13609	7.86319	7.14618	7.47398	7.51628	7.76358	7.09083	7.70467	7.20927	2.87349	3.21518	2.77393	3.56524
433.93	1.12747	0.816281	1.00852	1.03388	2.54542	2.32093	2.6948	5.32858	3.99837	3.71187	4.39917	5.45273	5.33033	5.95514	7.3005	6.1747	6.39532	6.86068	7.46666	7.12854	7.04389	6.9815	7.53339	6.79291	7.19163	7.08444	7.48836	7.15732	7.34625	7.35575	2.76611	3.45299	2.56502	3.18398
435	1.11782	0.810418	0.921149	0.871686	2.48893	2.31092	2.57611	5.06269	4.0298	3.69027	4.13933	4.73573	5.09244	5.79307	6.86376	5.96345	6.19013	6.46501	7.61995	6.94667	6.69111	6.73978	7.08786	6.53292	6.63343	6.90752	7.24675	7.02788	7.13304	6.77761	2.51931	3.06257	2.45661	3.22232
436.06	1.07831	0.720588	0.890971	0.905603	2.32269	2.11289	2.47262	5.1291	3.67026	3.47494	4.18888	5.08315	5.01731	5.52916	6.74113	5.49104	5.8046	6.12762	7.03008	6.38022	6.3714	6.62066	6.97234	6.30171	6.77095	6.63297	7.03705	6.56008	6.83247	6.80108	2.42084	2.97937	2.43083	2.92575
436.96	1.01193	0.771983	0.935493	0.84118	2.00289	1.98895	2.54942	4.63569	3.76679	3.41233	4.11875	4.77309	4.73192	5.2028	6.62622	5.43461	5.20843	6.09958	6.63084	6.14061	5.99259	6.4174	6.72354	5.99289	6.36067	6.11735	6.66414	6.40059	6.52632	6.4511	2.36511	2.78468	2.43593	2.85589
438.03	1.09165	0.666361	0.925964	0.897394	2.01882	2.00303	2.15856	4.76978	3.40827	3.21219	3.67282	4.51261	4.70844	5.08454	6.31622	5.15642	5.33032	5.60863	6.53128	5.80777	5.81244	5.87711	6.4218	5.9328	6.25777	5.82433	6.4455	6.02739	6.17461	6.20979	2.33383	2.82324	2.29601	2.89542
438.93	1.11969	0.743129	0.845759	0.944868	1.94853	1.80047	2.15567	4.53007	3.21194	3.09241	3.50622	4.45734	4.2919	4.79349	6.04215	4.79545	5.02256	5.36031	6.39792	5.48696	5.77187	5.88599	6.25089	5.6601	5.58993	5.91364	6.15448	5.68687	6.44219	6.1808	2.08309	2.52088	2.19676	2.63552
440	1.14261	0.6408	0.760195	0.812337	1.92076	1.85606	2.22855	4.36336	3.17078	2.79139	3.39622	4.16375	4.20253	4.61216	5.52452	4.75418	4.74706	5.27151	5.88649	5.26358	5.05556	5.27138	5.97673	5.17091	5.47373	5.905	6.11598	5.31049	5.58456	5.67722	2.12675	2.60265	2.18601	2.64522
441.06	1.00012	0.549337	0.751449	0.87524	1.90915	1.70369	1.87547	4.00478	2.91728	2.80079	3.35193	4.1141	3.89522	4.37244	5.50255	4.6972	4.85292	4.77433	5.6753	4.97199	5.3152	5.32629	5.77161	5.15092	5.37266	5.43197	5.84799	5.53458	5.71572	5.73139	1.96521	2.37467	2.02425	2.48295
441.96	1.04851	0.728282	0.72106	0.770872	1.6843	1.58988	1.88887	4.04469	2.91878	2.57074	3.19457	3.84557	3.94742	4.20108	5.38398	4.22997	4.53095	4.70331	5.50815	4.7908	5.19225	5.06522	5.65997	4.97149	5.11557	5.12678	5.63439	5.3509	5.3132	5.17586	1.99734	2.42042	1.84787	2.64356
443.03	1.0341	0.640565	0.762672	0.785132	1.82824	1.4584	1.94295	3.76802	2.75201	2.68901	3.07518	3.89004	3.84791	4.10871	5.11065	4.24594	4.12993	4.54083	5.22027	4.6087	4.73357	4.97847	5.27456	4.69458	4.96236	4.88671	5.31312	4.85881	5.15386	4.91413	1.9589	2.33945	1.90402	2.43822
443.93	1.00879	0.620268	0.711318	0.868419	1.65307	1.67004	1.90944	3.82128	2.63398	2.48388	2.9028	3.52204	3.71276	3.87204	4.93252	4.04496	3.9925	4.50463	4.96389	4.5609	4.72888	4.61288	5.29579	4.51561	4.63481	4.78213	5.2064	4.58291	4.92483	4.37533	2.02272	2.20138	1.82053	2.12385
445	1.17614	0.661744	0.718178	0.759642	1.65646	1.3916	1.72836	3.42247	2.54833	2.53084	2.97813	3.60761	3.3783	3.7975	4.71321	3.94344	3.74083	4.44518	5.05711	4.46754	4.52337	4.42079	5.03609	4.27379	4.53234	4.60286	4.86121	4.72346	4.67322	4.6861	1.7897	2.05458	1.68797	2.32027
446.06	0.853686	0.55822	0.637918	0.807725	1.58596	1.4876	1.84544	3.63423	2.5425	2.18131	2.75733	3.37722	3.117	3.75432	4.52071	3.74467	3.71729	4.09051	4.59561	4.15736	4.23453	4.43583	4.64399	4.28731	4.24452	4.39154	4.785	4.39807	4.52839	4.58099	1.72868	2.06063	1.73296	2.1875
446.96	0.868082	0.5933	0.604385	0.719737	1.56266	1.35304	1.61644	3.32446	2.38802	2.17876	2.56898	3.0842	3.06532	3.60185	4.46652	3.43051	3.41997	3.91758	4.5698	3.86504	4.23977	4.21366	4.67199	3.84451	4.17337	4.30027	4.46737	4.29239	4.37128	4.42606	1.74365	1.82803	1.56846	2.25764
448.03	0.838452	0.520365	0.573712	0.685736	1.42085	1.20638	1.63529	3.15284	2.29046	2.15873	2.52139	2.81378	3.06602	3.17809	4.24005	3.32389	3.50818	3.79474	4.41158	3.99071	3.97117	3.96475	4.25365	3.88205	3.93711	4.03269	4.50444	4.04107	4.11612	4.26935	1.72888	1.82763	1.66932	2.12293
448.93	0.85939	0.475895	0.532291	0.608075	1.37288	1.19563	1.63982	3.17773	2.16341	2.06079	2.57364	2.82392	2.81106	3.24479	4.09203	3.4852	3.46918	3.65685	4.33542	3.52956	3.89141	3.8378	4.22555	3.73123	3.91634	3.7799	4.36262	3.73412	3.9533	3.82446	1.66121	1.77368	1.39475	1.8466
450	0.886111	0.504938	0.589507	0.553634	1.32357	1.20317	1.52918	2.94386	2.10711	2.03208	2.29463	2.95398	2.88061	3.37113	3.70945	3.07687	3.24104	3.61969	3.97654	3.49124	3.6046	3.8123	3.97201	3.55967	3.87141	4.13684	4.15272	3.95092	3.74917	3.86258	1.61439	1.7648	1.56814	1.77736

## Sheet: fig2g
	fig 2 g
wavelength, nm	without Zn2+		0.5 mM Zn2+
250	0.0421481	-0.345511	-0.146366	-0.073534
249.8	0.236945	-0.194983	-0.29556	-0.188347
249.6	0.0165799	0.028256	-0.291584	-0.473973
249.4	-0.169802	0.171051	-0.149921	-0.221273
249.2	0.191933	-0.33595	-0.0694384	0.115971
249	0.243228	-0.463889	-0.411305	0.27097
248.8	-0.143765	-0.288636	-0.490459	0.262514
248.6	-0.521574	-1.17833	-0.446812	0.14494
248.4	-0.368338	-1.04525	-0.175339	-0.38348
248.2	-0.22645	-0.491857	-0.0299498	-0.302181
248	-0.26235	-0.669976	-0.500455	-0.289914
247.8	-0.850703	-1.09337	-0.783151	-0.115205
247.6	-0.727677	-0.858059	-0.449221	-0.0160039
247.4	-0.581723	-0.53841	-0.337988	-0.0267921
247.2	-0.313144	-0.712979	-0.568804	0.545442
247	0.163974	-0.889352	-0.640868	0.196036
246.8	0.0247554	-1.07526	-0.537216	0.0806322
246.6	-0.161774	-0.628372	-0.508353	0.229754
246.4	-0.337372	-0.388971	-0.317351	0.265759
246.2	-0.32953	-0.429883	-0.0253852	-0.0312586
246	-0.0731285	-0.347041	-0.230267	0.160084
245.8	-0.051566	-0.195165	-0.657723	0.419466
245.6	0.00630313	-0.568079	-0.297871	0.307807
245.4	-0.504761	-0.87364	-0.304928	-0.271881
245.2	-0.560991	-0.600118	-0.875134	-0.424666
245	-0.521927	-0.76854	-0.51941	0.127896
244.8	-0.574133	-1.1436	-0.266662	0.351528
244.6	-0.626529	-0.902033	-0.691707	-0.127197
244.4	-0.42642	-1.14757	-0.580879	0.417051
244.2	-0.694237	-0.763345	-0.341461	0.210734
244	-0.682294	-0.803812	-0.452812	-0.112669
243.8	-0.873017	-1.35771	-0.447896	-0.0650959
243.6	-1.06649	-1.20256	-0.00109946	0.150418
243.4	-0.783682	-0.873178	-0.165262	0.256454
243.2	-0.430128	-0.602614	-0.165992	0.39505
243	-0.741877	-0.295863	-0.610543	0.0342999
242.8	-1.09113	-0.82982	-1.15999	-0.602622
242.6	-0.826537	-1.17623	-0.564099	-0.242895
242.4	-0.910414	-0.934067	-0.724023	-0.305
242.2	-0.920793	-1.27532	-1.16847	-0.302663
242	-1.01275	-1.31703	-0.880958	-0.636841
241.8	-0.655299	-1.20342	-0.632461	-0.494465
241.6	-0.393519	-0.742109	-0.528616	-0.560105
241.4	-0.951223	-1.37345	-0.289828	0.0290234
241.2	-0.871518	-1.22047	-0.247313	0.492348
241	-0.721293	-0.683469	-0.409273	0.0717549
240.8	-0.243745	-0.791596	-0.705168	-0.387363
240.6	-0.692514	-0.79776	-0.934725	-0.343936
240.4	-0.957268	-0.815325	-0.402833	-0.116953
240.2	-1.37851	-1.30804	-0.512734	0.222164
240	-0.96259	-0.980647	-0.457559	0.30623
239.8	-0.840125	-1.15771	-0.559182	-0.00429851
239.6	-1.23175	-1.11223	-0.905073	-0.0135983
239.4	-1.09125	-1.06241	-1.02488	-0.460208
239.2	-0.954691	-1.37136	-0.679855	-0.81836
239	-1.31051	-1.69097	-0.489081	-0.285512
238.8	-1.41112	-1.4323	-0.389335	-0.571553
238.6	-1.70668	-1.4118	-0.923321	-0.646633
238.4	-1.67097	-2.25073	-1.59785	-0.850459
238.2	-1.57177	-2.54738	-1.50546	-0.783713
238	-1.48387	-1.94633	-0.400046	-0.170699
237.8	-1.95271	-2.03103	-0.579366	-0.407332
237.6	-2.1377	-2.56894	-0.888397	-0.367521
237.4	-1.96909	-2.23315	-1.19627	-0.150994
237.2	-1.41692	-1.6923	-1.08132	-0.290088
237	-1.7176	-1.75686	-1.25882	-0.818601
236.8	-1.73972	-1.5317	-0.988634	-0.948823
236.6	-1.91997	-1.98618	-1.01493	-0.646757
236.4	-2.15352	-2.50041	-0.889219	-0.710019
236.2	-2.04388	-2.43608	-1.3204	-1.16573
236	-1.74302	-2.138	-1.47592	-1.48583
235.8	-1.83676	-2.28156	-1.07423	-1.71851
235.6	-1.792	-2.56568	-1.28988	-1.19798
235.4	-2.25019	-1.97099	-1.82658	-1.12251
235.2	-2.2471	-1.49671	-1.91969	-1.27817
235	-2.45459	-2.24076	-1.45374	-1.10664
234.8	-2.25189	-2.5507	-1.35971	-1.19524
234.6	-2.34741	-2.97243	-1.53782	-1.3139
234.4	-2.44302	-2.91899	-1.67236	-0.848772
234.2	-2.43641	-2.94867	-1.31705	-0.640417
234	-2.68843	-2.9727	-1.95042	-1.6915
233.8	-3.14184	-2.90497	-2.73637	-1.83338
233.6	-3.06358	-3.03745	-2.38325	-1.31031
233.4	-2.82583	-2.9973	-2.84284	-1.83158
233.2	-3.21229	-2.85003	-2.24562	-1.84041
233	-3.61234	-3.30203	-2.0365	-1.94098
232.8	-2.9081	-3.44144	-2.82373	-2.04521
232.6	-3.08944	-3.32464	-2.48986	-2.06001
232.4	-3.62536	-3.90039	-2.4034	-2.08354
232.2	-3.46213	-3.90367	-2.17909	-1.87969
232	-3.75143	-3.68725	-2.96906	-2.20323
231.8	-3.15633	-3.51865	-3.03467	-2.77206
231.6	-3.2546	-3.7445	-2.92	-2.20618
231.4	-3.52901	-3.45417	-2.85913	-2.22766
231.2	-3.70474	-3.6035	-2.38939	-2.63998
231	-3.88569	-3.80794	-2.56238	-2.39998
230.8	-3.80034	-4.39676	-3.05596	-3.06598
230.6	-3.62077	-4.11764	-3.12384	-3.01533
230.4	-4.31603	-4.2133	-2.91304	-2.95698
230.2	-4.08223	-4.12278	-2.98189	-3.07546
230	-3.84062	-4.48171	-3.19064	-2.56515
229.8	-4.17494	-4.50319	-3.45104	-2.72738
229.6	-4.24388	-3.8995	-3.28959	-3.02859
229.4	-4.19903	-4.43848	-3.25319	-2.88204
229.2	-4.40241	-4.69665	-3.27826	-3.31723
229	-4.55956	-4.37659	-3.3595	-3.30399
228.8	-4.47872	-4.90582	-3.5639	-3.27314
228.6	-4.27555	-5.08354	-3.85498	-3.38408
228.4	-4.10623	-5.13434	-4.11445	-3.50448
228.2	-4.30957	-5.36626	-4.23959	-3.51664
228	-4.8186	-5.07531	-4.29078	-2.95222
227.8	-5.07031	-5.02159	-4.51333	-3.2746
227.6	-5.4441	-5.21454	-4.50415	-3.65378
227.4	-5.52625	-5.33444	-4.65406	-4.01345
227.2	-5.39665	-5.24276	-4.95015	-4.5214
227	-5.34422	-5.36018	-4.54146	-4.15389
226.8	-5.82373	-5.705	-4.44403	-3.74139
226.6	-5.76658	-5.94606	-4.13593	-3.6903
226.4	-5.74554	-5.94076	-4.43638	-3.57001
226.2	-6.41176	-6.6018	-5.21726	-3.90538
226	-6.26854	-6.99809	-5.29522	-4.31803
225.8	-5.72207	-5.96629	-4.64576	-4.08382
225.6	-5.37924	-5.3676	-4.93106	-4.3192
225.4	-5.89531	-5.8569	-4.5149	-4.16375
225.2	-6.59275	-6.33545	-4.69852	-4.50407
225	-6.36601	-6.54338	-4.61061	-4.46077
224.8	-6.15691	-6.75605	-4.31319	-3.99644
224.6	-5.96567	-5.84459	-4.77019	-4.4229
224.4	-6.12356	-6.13714	-5.03723	-4.53491
224.2	-6.38207	-6.91493	-4.94051	-4.23222
224	-6.50398	-6.75261	-5.66767	-4.98715
223.8	-6.624	-6.56491	-5.44509	-5.19389
223.6	-6.83288	-7.0841	-4.99713	-4.94505
223.4	-6.87171	-7.05908	-4.7832	-4.9604
223.2	-6.47893	-7.00625	-4.80017	-4.98621
223	-6.54436	-7.02297	-4.98215	-4.74741
222.8	-6.79919	-7.06586	-4.42583	-4.54278
222.6	-6.31197	-7.23358	-5.094	-4.99339
222.4	-5.92274	-7.04937	-5.45987	-5.19513
222.2	-6.22833	-7.0145	-4.97774	-4.76639
222	-6.22437	-7.08006	-5.23893	-4.30743
221.8	-6.37596	-7.55705	-5.55549	-5.05168
221.6	-6.52307	-7.21044	-4.81529	-5.07735
221.4	-7.1071	-6.83179	-4.50558	-4.85479
221.2	-7.09206	-7.30692	-5.43605	-4.76345
221	-6.91677	-7.37036	-5.23243	-5.07325
220.8	-7.25161	-7.83867	-4.96809	-5.3603
220.6	-7.27653	-7.56264	-5.27351	-4.89252
220.4	-7.36936	-7.48721	-5.4898	-4.95471
220.2	-7.81412	-7.64396	-5.49191	-4.98152
220	-7.56753	-7.88784	-5.83552	-5.40068
219.8	-7.12778	-7.86948	-6.0714	-5.87084
219.6	-6.63412	-7.29909	-5.58903	-5.31004
219.4	-6.91898	-8.03351	-5.33809	-4.98572
219.2	-7.16018	-7.66676	-5.03616	-5.21361
219	-7.57389	-8.03596	-5.05598	-5.43753
218.8	-7.75104	-8.1478	-5.484	-5.09987
218.6	-7.69294	-8.35927	-5.6582	-5.03681
218.4	-7.5517	-8.32732	-5.51266	-5.18433
218.2	-7.15305	-7.84445	-5.19939	-4.96201
218	-7.13267	-8.1779	-5.25205	-5.26833
217.8	-6.75048	-7.304	-5.34806	-5.09984
217.6	-6.79017	-7.17077	-5.88112	-5.54858
217.4	-7.30589	-7.9024	-5.81173	-5.59983
217.2	-6.97411	-7.62568	-5.93058	-5.27885
217	-7.32152	-7.56965	-5.90145	-5.3959
216.8	-7.22943	-7.03102	-6.08027	-5.22392
216.6	-6.64239	-7.16323	-6.00968	-4.68187
216.4	-7.2191	-7.80229	-6.07297	-4.83384
216.2	-7.30406	-7.70334	-5.91394	-5.57357
216	-6.81362	-7.4771	-5.09057	-5.22246
215.8	-6.44556	-7.23851	-5.47273	-5.14098
215.6	-7.30291	-7.87385	-6.00587	-5.45503
215.4	-7.18199	-7.60407	-5.51911	-5.19721
215.2	-7.05117	-7.56923	-6.03399	-5.84606
215	-7.0393	-7.63506	-6.00021	-5.33946
214.8	-6.72971	-7.41879	-5.69626	-4.92985
214.6	-7.09879	-7.17476	-5.95228	-5.38655
214.4	-7.189	-7.63263	-5.45621	-5.08341
214.2	-7.12968	-8.08024	-6.0155	-5.04614
214	-7.05806	-7.84995	-5.8806	-5.2007
213.8	-6.46811	-7.57633	-5.67569	-5.4458
213.6	-6.32566	-7.64248	-5.84388	-5.11028
213.4	-6.86535	-7.52067	-5.8149	-5.03701
213.2	-7.00198	-7.48335	-5.4818	-5.41057
213	-7.24249	-7.58301	-5.7204	-5.63824
212.8	-7.1133	-7.04676	-5.76649	-5.25509
212.6	-7.04364	-7.10744	-6.18089	-5.60568
212.4	-7.10759	-7.87795	-6.6241	-5.93645
212.2	-6.8427	-7.93648	-6.43413	-5.60638
212	-7.49859	-7.19347	-6.18195	-5.86856
211.8	-7.4626	-8.05816	-6.33385	-5.99297
211.6	-7.02605	-7.96691	-6.51349	-6.01891
211.4	-7.2359	-7.79749	-5.88226	-5.78315
211.2	-7.50304	-8.31325	-6.19553	-5.98028
211	-8.05484	-8.03354	-6.07762	-5.66975
210.8	-8.01847	-8.18179	-6.23503	-5.42562
210.6	-7.25732	-8.17983	-6.51186	-5.93138
210.4	-7.27953	-7.8155	-6.38263	-6.23486
210.2	-8.05198	-8.43803	-7.00395	-6.58639
210	-7.55954	-7.9756	-7.60523	-6.8642
209.8	-7.43035	-7.73612	-6.99368	-6.23598
209.6	-7.48483	-7.52182	-6.44499	-6.24497
209.4	-7.56384	-7.48415	-6.60459	-6.48624
209.2	-7.5837	-7.46264	-6.58998	-6.49239
209	-7.3234	-7.82129	-6.95509	-6.50171
208.8	-6.78337	-8.22411	-6.90461	-6.45483
208.6	-7.67406	-8.13986	-6.74911	-6.69183
208.4	-8.35087	-8.35606	-7.39275	-7.40532
208.2	-7.60715	-8.23357	-7.54296	-7.04911
208	-7.26389	-6.97228	-7.04715	-6.37094
207.8	-7.77991	-7.58853	-7.24388	-6.81044
207.6	-7.94998	-8.4408	-7.47237	-7.40082
207.4	-7.51768	-7.86411	-7.67027	-7.39201
207.2	-7.24767	-7.96238	-7.36465	-7.60159
207	-7.62737	-8.19106	-7.81972	-7.39377
206.8	-6.57916	-8.21193	-7.50927	-7.03416
206.6	-6.38451	-7.51012	-6.43563	-6.57804
206.4	-7.02167	-7.54652	-6.81792	-6.60619
206.2	-7.75747	-7.54681	-7.02393	-7.18928
206	-7.60867	-7.96981	-6.96769	-7.88734
205.8	-6.96978	-8.21963	-8.64644	-8.09685
205.6	-7.00703	-7.71917	-8.77915	-7.54518
205.4	-7.60325	-7.4494	-7.62676	-7.41682
205.2	-7.26356	-8.00835	-7.16858	-6.81089
205	-6.21489	-8.30839	-7.34018	-6.88369
204.8	-5.82771	-7.00526	-7.17269	-6.74637
204.6	-6.46607	-6.91445	-8.17773	-7.24926
204.4	-6.35316	-6.9394	-7.50775	-6.64549
204.2	-6.34369	-6.46981	-7.13281	-7.21364
204	-6.12924	-6.40694	-7.40119	-7.54054
203.8	-5.72963	-6.36981	-7.5301	-7.79694
203.6	-5.28724	-6.30929	-5.71653	-6.5548
203.4	-5.55876	-6.07055	-6.08396	-6.27401
203.2	-4.93315	-5.41421	-6.43756	-6.81059
203	-4.92163	-5.53302	-5.82138	-6.73952
202.8	-5.73215	-5.82454	-6.28817	-6.01177
202.6	-5.26885	-5.55998	-6.30686	-5.63237
202.4	-4.8241	-5.19082	-6.40586	-5.72704
202.2	-5.05172	-5.57876	-6.68197	-5.49719
202	-4.74426	-5.03737	-6.07753	-5.53771
201.8	-4.29128	-3.54952	-5.18175	-5.49283
201.6	-3.2541	-3.38812	-5.5846	-5.23723
201.4	-3.12461	-3.85093	-6.6371	-5.40992
201.2	-2.99423	-4.02925	-6.28979	-5.09997
201	-2.53513	-3.41353	-5.16245	-4.46307
200.8	-1.96895	-3.11363	-4.5679	-2.94335
200.6	-2.18644	-3.57711	-3.91139	-3.44977
200.4	-2.52443	-3.32961	-4.06794	-4.44919
200.2	-2.50182	-3.1033	-4.17153	-3.07673
200	-2.49376	-2.8085	-3.29922	-2.4888
199.8	-2.71864	-2.24512	-3.08898	-2.91983
199.6	-1.6323	-2.15813	-3.64342	-2.39309
199.4	-0.5741	-1.85904	-2.76675	-1.91923
199.2	-0.568576	-1.0828	-2.33833	-1.78043
199	-0.621739	-0.266738	-2.47433	-1.9644
198.8	-0.398955	-0.203561	-2.22365	-1.45777
198.6	0.0524279	-0.0231771	-1.98392	-1.23988
198.4	0.55588	0.079087	-2.03641	-0.70631
198.2	0.780492	1.08198	-0.721333	0.298101
198	1.48569	1.73968	1.25225	0.429331
197.8	1.11735	1.61044	0.869161	0.100221
197.6	1.07472	1.21604	0.132207	1.16257
197.4	2.24599	1.8497	1.02271	1.26887
197.2	2.97957	2.33789	1.57701	1.30317
197	3.30691	1.63406	2.07054	2.35645
196.8	3.03358	1.02243	2.17203	3.18881
196.6	3.3198	2.55521	2.31605	3.39329
196.4	2.97707	2.46298	1.91216	2.60573
196.2	4.55246	2.76526	2.37683	2.86441
196	4.48541	3.41887	3.03518	2.81864
195.8	3.7161	3.4166	2.66897	3.14235
195.6	3.96929	4.25901	3.15269	3.79464
195.4	4.15224	3.92236	3.42526	4.1869
195.2	4.66802	4.18258	3.937	3.06984
195	5.27725	5.03673	4.11953	3.4063
194.8	4.67893	4.95401	3.83611	5.70875
194.6	4.93652	4.90019	3.59895	5.45026
194.4	6.21638	5.99751	4.25895	5.02016
194.2	5.69357	5.83543	4.74426	6.08479
194	5.66503	5.71195	4.79229	6.2791
193.8	4.88394	4.98256	4.53261	5.28237
193.6	6.16977	5.81021	5.10387	7.14385
193.4	7.64728	6.47713	5.34175	6.49569
193.2	6.86657	6.3805	6.31005	5.8565
193	5.6608	5.53866	5.96363	5.93909
192.8	5.8171	6.23517	6.87386	5.69218
192.6	6.61648	5.9995	6.0387	5.27064
192.4	7.36252	6.37915	4.29481	5.82219
192.2	9.42606	7.9955	4.97879	6.06856
192	8.44222	7.53401	6.73702	6.99917
191.8	5.72099	6.8675	6.66972	6.98154
191.6	6.80398	6.19859	7.37249	6.60584
191.4	8.73302	7.70266	8.5238	6.66372
191.2	8.88882	7.75336	7.7777	6.11301
191	8.7461	7.22661	6.57112	7.72744
190.8	8.41949	7.6467	6.75145	7.45101
190.6	7.75867	7.43539	8.11088	7.44478
190.4	7.31194	6.55993	7.15604	7.21851
190.2	8.03472	6.40233	6.23482	8.25648
190	7.46274	6.07791	6.88305	6.35191

## Sheet: fig2h
		FIG 2 H
wavelength (nm)	0.5 um PARP2				0.5 um PARP2 + 280 uM free Zn2
290	5.93092	21.06	13.1413	33.6119	-4.76253	-3.38051	2.21576	8.45615
290.93	-0.07631	14.37	9.93771	25.5654	-10.7654	-6.75172	-1.70749	2.82875
292.03	-4.12157	13.7	2.14829	23.3038	-18.9323	-8.81331	-5.75392	-2.22627
292.96	-7.89754	8.46	1.3271	21.6529	-20.2989	-9.27203	-9.15845	-5.59756
294.06	-5.07044	12.15	4.31577	18.5298	-20.5221	-17.5021	-11.2531	-15.0392
295	-12.4839	7.84	2.6707	15.208	-25.7768	-17.9208	-12.7947	-16.0977
295.93	-8.77592	7.16	3.53819	8.23619	-26.4098	-20.7236	-15.7923	-17.9789
297.03	-7.00648	8.61	3.32036	10.9988	-32.9798	-22.0318	-20.6282	-17.7893
297.96	-9.79585	2.38	-2.37355	6.53697	-33.2507	-24.3776	-19.0114	-22.0285
299.06	-11.4596	8.64	-1.97218	7.9157	-37.1594	-21.2417	-18.0925	-29.637
300	-11.3879	3.49	2.12315	8.82967	-35.3208	-22.3806	-18.7128	-31.17
301.07	-13.6333	9.12	2.00742	3.73941	-28.9532	-17.4906	-16.0138	-26.7208
302	-11.2612	3.2	1.2512	-0.05376	-29.6881	-21.0566	-11.8955	-22.3989
303.07	-6.21216	5.75	4.43182	0.56665	-21.9432	-13.9329	-4.11369	-19.9585
304	-8.98375	6.14	5.22838	3.46464	-23.1733	-9.74702	-4.55995	-17.4462
305.07	-8.86336	13.79	7.90086	7.41545	-13.3891	-4.79907	6.25104	-7.58838
306	-2.5627	21.52	13.7701	8.23891	-4.55843	14.2235	14.9788	5.09279
307.07	1.37724	26	17.5755	10.4741	-1.0873	12.3635	21.8408	9.52101
308	7.71597	28.8	20.2913	13.5719	9.18079	26.8616	31.2759	15.8978
309.07	13.966	40.66	30.1248	19.7793	25.0783	39.1847	41.8522	28.4319
310	19.0513	40.04	36.4383	25.5401	37.6029	54.9925	57.467	46.2582
310.93	26.5286	55.06	44.2996	31.7783	44.4842	63.7596	66.0109	54.9938
312.03	35.9592	64.52	55.5011	44.0362	61.5364	74.9931	84.1082	68.8125
312.96	42.6673	67.01	59.0251	55.441	71.3586	91.5936	97.7792	78.9775
314.06	51.3477	78.61	70.8815	61.3249	95.3279	108.718	116.217	102.503
315	60.2198	89.78	81.5424	68.2568	111.294	128.304	130.598	122.344
315.93	72.1773	105.3	95.6345	74.3893	127.398	141.968	150.248	140.352
317.03	77.5122	109.89	101.514	86.1452	141.137	168.295	171.488	161.359
317.96	88.5898	122.4	120.442	103.395	151.759	174.569	183.664	168.112
319.06	101.585	131.85	123.578	109.418	174.888	195.773	202.577	190.888
320	112.279	140.96	141.353	120.158	187.18	214.903	217.399	214.711
321.07	131.211	162.06	147.799	133.515	206.362	231.238	233.466	230.815
322	133.816	167.98	160.054	137.262	218.681	250.488	256.315	248.368
323.07	144.558	173.27	167.776	150.921	239.163	266.431	266.92	258.886
324	161.973	185.7	181.101	162.078	250.04	275.556	282.348	281.015
325.07	168.892	202.29	192.124	171.678	268.656	297.436	301.99	301.037
326	175.961	204.34	202.343	176.16	286.606	313.297	312.381	310.505
327.07	184.802	217.2	215.246	189.876	304.2	330.59	335.01	335.899
328	190.813	225.27	220.113	200.026	309.531	337.144	346.982	350.716
329.07	197.663	231.59	229.476	206.391	323.944	362.601	365.483	355.536
330	211.645	245.86	238.252	214.294	333.132	364.364	374.902	370.424
331.07	220.804	254.1	245.327	225.541	348.39	379.876	388.341	395.191
332	226.959	264.98	249.96	226.972	356.3	393.161	391.388	402.338
333.07	232.619	266.22	259.662	231.572	362.173	402.317	408.568	408.958
334	231.257	272.38	257.566	240.391	376.676	407.357	411.903	420.357
335.07	240.298	279.4	268.733	243.045	385.92	418.034	427.766	431.459
336	249.613	284.06	274.754	244.314	395.684	430.726	437.342	440.058
337.07	250.842	291.23	276.67	250.452	403.982	434.094	445.758	442.51
338	256.544	292.48	284.566	257.613	405.469	440.777	448.151	451.484
339.07	251.894	294.8	279.28	257.503	417.785	444.655	453.117	456.209
340	256.179	292.18	288.776	266.497	419.436	446.991	460.011	457.942
340.93	262.366	302.59	289.856	265.715	427.966	456.099	469.423	465.462
342.03	262.855	301.77	293.547	271.301	423.732	459.314	467.967	461.933
342.96	264.144	299.71	295.695	271.899	427.197	461.532	469.342	465.977
344.06	265.859	302.4	295.575	276.416	425.776	459.424	468.329	470.562
345	262.983	308.69	297.543	278.185	434.219	463.918	467.697	463.884
345.93	265.601	305.19	294.038	273.456	428.016	459.188	467.503	462.708
347.03	266.189	306.63	293.923	277.178	423.156	463.412	463.74	464.045
347.96	272.687	305.62	297.335	271.872	426.014	461.034	465.739	463.383
349.06	265.036	302.92	289.493	273	427.829	458.243	460.654	456.03
350	267.598	303.26	296.094	271.882	422.121	454.901	458.925	458.635
351.07	271.268	299.34	292.416	271.489	422.111	452.747	458.243	453.427
352	270.13	301.53	291.938	267.926	417.743	447.855	445.772	447.492
353.07	267.087	296.6	287.353	263.196	409.723	440.93	447.075	438.346
354	259.683	290.34	281.586	266.083	406.607	445.871	440.011	441.075
355.07	260.128	285.6	280.802	261.058	397.794	434.785	430.544	427.076
356	257.302	284.85	274.3	259.974	394.547	423.907	425.95	421.404
357.07	256.053	282.47	281.26	251.492	386.149	416.85	421.22	415.983
358	249.842	272.4	277.745	250.931	382.154	409.199	411.772	413.236
359.07	243.067	272.72	268.583	248.323	372.766	399.957	402.823	401.338
360	244.666	263.81	265.754	235.977	370.223	396.471	396.83	393.926
361.07	234.881	266.53	256.51	235.461	363.528	385.564	392.407	386.635
362	231.442	261.34	252.817	234.731	347.189	376.474	380.391	381.768
363.07	225.586	254.47	248.904	224.899	343.2	370.855	371.031	367.409
364	224.149	250.18	247.812	221.383	332.135	367.548	367.728	363.653
365.07	220.004	243.83	240.127	218.075	327.202	353.609	356.432	352.322
366	212.873	239.16	235.839	213.264	320.933	349.457	351.793	345.009
367.07	207.111	234.28	228.649	207.365	310.299	332.489	338.608	329.974
368	205.461	232.69	225.787	204.327	302.123	327.517	329.57	319.283
369.07	194.806	222.93	219.155	196.736	295.433	315.245	319.544	320.799
370	198.784	216.21	212.262	191.754	293.297	310.51	312.27	309.728
371.07	192.086	213.18	205.616	186.812	281.003	300.305	301.296	294.523
372	179.506	207.69	200.676	185.567	270.599	290.948	296.162	292.962
373.07	176.903	200.21	196.126	181.585	261.526	276.275	283.074	280.124
374	174.335	195.71	187.279	173.039	252.222	274.24	278.695	273.082
375.07	166.791	190.24	184.106	168.429	247.232	256.832	269.213	259.788
376	161.298	182.77	178.51	162.356	238.796	256.864	264.566	257.177
377.07	156.68	179.61	172.291	156.889	232.618	245.883	252.279	243.342
378	152.339	172.35	169.907	151.953	226.719	240.215	245.919	237.68
379.07	147.963	167.38	162.791	147.465	217.217	230.507	233.915	230.636
380	139.616	157.81	153.274	141.189	209.525	223.567	226.577	221.358
381.07	137.888	156.16	152.117	139.15	200.175	216.291	218.379	212.498
382	132.33	150.1	148.024	134.833	195.577	211.157	211.598	205.31
383.07	130.316	146.21	140.007	128.433	185.846	200.437	204.564	194.268
384	123.807	142.71	134.322	124.214	179.58	196.592	197.693	191.237
385.07	117.862	133.82	130.576	119.783	174.612	184.166	187.809	179.187
386	114.842	133.11	129.15	115.343	165.369	179.691	180.296	176.305
387.07	112.495	127.31	125.748	114.413	161.35	172.733	176.532	170.025
388	109.643	122.39	117.644	107.301	155.589	166.767	169.041	163.527
389.07	107.834	119.29	117.071	106.463	148.36	160.967	158.917	153.704
390	103.39	115.94	112.037	101.256	146.872	155.021	157.014	150.969
391.06	98.5148	113.19	106.876	97.3629	138.957	150.603	151.125	143.814
391.96	95.9872	106.11	105.864	96.2003	135.783	143.623	147.723	138.478
393.03	93.8861	103.12	99.1817	89.4877	128.005	142.156	141.808	132.6
393.93	86.9599	96.21	95.5058	86.692	121.471	134.918	133.521	127.387
395	84.1714	93.28	92.0163	84.027	120.353	131.102	130.671	124.429
396.06	85.0434	92.64	90.0018	80.6403	115.776	123.028	124.784	117.837
396.96	80.1446	87.86	86.0115	76.516	109.585	118.139	123.132	113.027
398.03	78.3994	85.64	84.7503	72.4884	101.952	115.133	115.591	109.196
398.93	73.7083	81.65	79.616	71.0844	100.768	107.647	110.213	102.777
400	69.0376	78.64	80.0106	67.3684	97.5659	106.211	106.383	98.8882
401.07	69.1408	74.05	72.05	63.5534	92.3937	102.481	100.719	96.8877
402	65.2642	72.13	69.6446	60.9718	88.2529	97.3447	97.0715	92.8461
403.07	63.674	70.24	68.7317	62.0074	87.436	93.9215	92.375	86.2465
404	60.8763	66.46	64.5142	58.895	81.5506	88.8557	89.3631	85.2532
405.07	58.4634	65.16	62.475	54.4299	77.7606	86.3596	85.2727	80.6766
406	56.2927	64.41	61.5109	52.3387	75.1575	79.7912	81.332	73.1801
407.07	53.0801	60.88	58.5576	49.31	70.9948	78.4026	79.8755	75.2477
408	53.0815	59.62	57.5772	49.4385	71.2562	76.7403	77.8141	71.2664
409.07	50.209	53.07	56.0063	46.1779	64.4873	72.1314	74.0578	67.5076
410	50.0118	53.2	53.4508	45.7178	61.3385	68.2103	67.8001	65.4158
411.06	45.8431	51	50.3573	43.0187	59.3807	66.3426	66.8621	62.1563
411.96	43.8186	51.36	47.9576	42.1774	57.7418	65.0881	63.6959	58.2712
413.03	41.7164	48.88	47.0732	40.4125	54.8395	59.5466	61.581	57.7778
413.93	39.5239	46.47	43.1858	36.7013	52.6123	58.165	59.1985	56.0425
415	38.1706	44.39	43.1226	36.7344	48.3727	55.2083	55.7545	52.8115
416.06	36.1752	43.24	42.1824	33.9077	48.3703	56.3479	54.321	50.2309
416.96	34.8056	42.93	40.6445	33.4854	46.4799	51.5755	52.7358	48.7592
418.03	34.8997	40.79	38.3462	33.0755	43.6444	49.2214	50.7726	46.681
418.93	33.4939	40.89	36.8501	32.6271	43.6235	48.8371	49.5687	47.2403
420	32.113	37.84	35.9021	31.4583	42.3178	47.1601	46.6814	44.7724
421.07	31.3645	38.59	33.8743	29.5311	38.4894	44.8005	45.5156	43.361
422	29.6181	33.98	33.7681	30.0208	35.4791	42.3591	43.4597	41.4368
423.07	27.9822	32.56	31.8997	26.5725	36.7198	41.4575	40.0718	39.8307
424	27.9108	34.99	30.8094	26.0268	34.909	39.4212	41.1938	38.7846
425.07	28.003	31.67	30.1654	24.4264	32.848	36.8157	37.6213	34.2868
426	26.5022	29.45	29.105	24.4082	29.928	35.9038	35.3962	34.0016
427.07	25.1445	30.89	28.4033	23.6461	29.3789	34.4669	34.0489	31.9214
428	22.2127	26.69	24.0562	21.1582	29.4948	33.1416	33.578	31.4347
429.07	23.5418	26.84	27.3215	21.4422	28.6339	33.4896	33.3736	29.5378
430	22.8274	27.52	23.4072	19.5178	26.0947	31.1212	31.9615	28.3274
431.06	21.0799	25.2	24.3805	18.849	25.4112	30.9539	29.2699	28.8639
431.96	19.7619	23.38	22.5448	17.5695	24.9406	28.2755	28.0657	26.1906
433.03	19.6893	24.03	21.5142	16.7249	23.8985	26.6479	27.631	26.1819
433.93	20.0091	22.45	21.0358	18.2193	22.2036	26.8599	26.5306	24.7297
435	17.8001	21.21	20.1241	17.0105	22.1441	27.3306	25.0938	23.5996
436.06	16.509	20.96	19.0984	15.0279	20.7845	24.6991	24.2395	22.3916
436.96	18.0692	22.46	18.5979	14.9393	21.131	25.3322	24.5076	22.8215
438.03	16.4069	18.68	18.1582	14.1891	19.1117	22.4763	22.8914	22.4704
438.93	17.0327	20.78	17.9605	14.0915	19.2797	24.1326	21.8839	22.7092
440	16.4098	19.91	17.6561	13.8562	19.5481	23.2916	22.874	23.0626
441.06	15.0176	18.46	16.714	14.3929	17.7037	20.8752	21.3582	21.6196
441.96	16.3813	17.77	17.2371	13.966	17.2196	21.7456	21.5002	21.6638
443.03	14.3794	17.67	15.525	12.3537	16.6466	20.8631	22.2811	19.3012
443.93	14.6371	18.34	15.8757	11.1393	15.1761	20.3968	20.1501	19.7928
445	14.7223	17.39	15.5062	11.4838	15.3355	20.5622	18.1827	18.4891
446.06	14.6008	16.97	15.7804	10.9903	14.9064	19.5521	17.4169	18.0495
446.96	11.7731	14.99	12.5619	10.5333	14.5933	16.4982	17.4862	17.1625
448.03	11.4547	14.59	13.3404	9.71713	13.54	16.4778	16.4828	14.6511
448.93	11.9655	14.31	13.105	8.43895	11.4702	16.0544	16.0626	14.7621
450	12.0793	14.68	12.8175	9.80487	12.6248	14.7292	14.3789	15.4896
